# Supplementary material for: Quantitative trait loci controlling Phytophthora cactorum resistance in the cultivated octoploid strawberry (Fragaria × ananassa)
Source: Hortic Res. 2019 May 1;6:60. doi: 10.1038/s41438-019-0136-4 (PMC6491645; doi:10.1038/s41438-019-0136-4)
Supplement: Supplementary file 3 — Table S1 [file 41438_2019_136_MOESM3_ESM.xlsx]

## Sheet: Table S1 Observed vs. Predicted
Table S1.	Details of the strawberry accessions tested in the preliminary genome-wide
association study.
Strawberry accession	Year(s) tested	Isolate(s) used	Average score
Albion	2016	P414	2.6
Alice	2016	P414	2.1
Anais	2016	P414	2.6
Blakemore	2016	P414	3.7
Buddy	2016	P414	2.7
Calypso	2016	P414	3.2
Cambridge Favourite 3A	2016	P414	3.2
Cambridge Late Pine	2016	P414	2.9
Cambridge Vigour	2016	P414	1.9
Christine	2016	P414	1.5
EF019	2016	P414	2.9
EF024	2016	P414	5.3
EF048	2016	P414	1.9
EF051	2016	P414	4.6
EF054	2016	P414	1.7
EF075	2016	P414	2
EF082	2016	P414	4.6
EF146	2016	P414	4.9
EF182	2016	P414	1.8
EF186	2016	P414	4.7
Elegance	2016	P414	2.1
Elsanta	2016	P414	4.7
Elvira	2016	P414	2
EMBL001	1995, 1996, 1997, 1998, 1999	P371 & P372	4.29
EMBL002	2002, 2003	P371 & P372	1.89
EMBL003	2009, 2010, 2011, 2013, 2015	P404, P407, P412, P413, and P416	3.08
EMBL004	2009, 2010, 2011	P407, P412 & P413	1.68
EMBL005	2010, 2011, 2012	P404, P407, P412 & P416	2.2
EMBL006	2010, 2011, 2012	P404, P407, P412 & P416	6.82
EMBL007	2011, 2012, 2017	P404, P407, P412 & P416	3
EMBL008	2011, 2012	P404, P407, P412 & P416	2.37
EMBL009	2011, 2012, 2016	P404, P407, P412 & P416	3.36
EMBL010	2012, 2014	P404 & P416	4.88
EMBL011	2012	P404 & P416	1.95
EMBL012	2012	P404 & P416	2.4
EMBL013	2012	P404 & P416	2.65
EMBL014	2012, 2013, 2014	P404 & P416	1.87
EMBL015	2012	P404 & P416	4.3
EMBL016	2012	P404 & P416	2.5
EMBL017	2013, 2015	P404 & P416	4.07
EMBL018	2013, 2015	P404 & P416	4.4
EMBL019	2013, 2015	P404 & P416	5.79
EMBL020	2013, 2015, 2017	P404 & P416	4.81
EMBL021	2015	P404 & P416	3.95
EMBL022	2016	P404 & P416	3.2
EMBL023	2015, 2016	P404 & P416	6.02
EMBL024	2015, 2016	P404 & P416	4.46
EMBL025	2015	P404 & P416	2.85
EMBL026	2015	P404 & P416	3.35
EMBL027	2014, 2015	P404 & P416	4.75
EMBL028	2014, 2015	P404 & P416	5.83
EMBL029	2014, 2015	P404 & P416	6.96
EMBL030	2015, 2016	P404 & P416	7.16
EMBL031	2014, 2016	P404 & P416	2.58
EMBL032	2015, 2016	P404 & P416	1.9
EMBL033	2014, 2015	P404 & P416	6.62
EMBL034	2014	P404 & P416	2.1
EMBL035	2016	P404 & P416	3.3
EMBL036	2015, 2017	P404 & P416	1.38
EMBL037	2014	P404 & P416	7
EMBL038	2014	P404 & P416	2.55
EMBL039	2015	P404 & P416	5
EMBL040	2016	P404 & P416	6.32
EMBL041	2016	P404 & P416	5.27
EMBL042	2016	P404 & P416	4.73
EMBL043	2016	P404 & P416	4.2
EMBL044	2016	P404 & P416	4.43
EMBL045	2016	P404 & P416	6.11
EMBL046	2016	P404 & P416	2.53
EMBL047	2014, 2015	P404 & P416	2.28
EMBL048	2014, 2015	P404 & P416	1.38
EMBL049	2014, 2015	P404 & P416	2.03
EMBL050	2016	P404 & P416	1.67
EMBL051	2015, 2016, 2017	P404 & P416	1.79
EMBL052	2016	P404 & P416	3.065
EMBL053	2016, 2017	P404 & P416	3.9
EMBL054	2017	P404 & P416	4
EMBL055	2017	P404 & P416	4
EMBL056	2017	P404 & P416	2.95
EMBL057	2017	P404 & P416	5.85
Emily	2016	P414	4.4
Eros	2016	P414	4.4
Fenella	2016	P414	2.1
Finesse	2016	P414	1
Flamenco	2016	P414	1.9
Florence	2016	P414	1.7
Gariguette	2016	P414	1.1
Hapil	2016	P414	1.1
Holiday	2016	P414	4.4
Honeoye	2016	P414	6.5
Judibell	2016	P414	1.1
Korona	2016	P414	3.4
Lucy	2016	P414	2.4
Malling Centenary	2016	P414	5.2
Malling Opal	2016	P414	5.8
Malling Star	2010, 2011, 2014	P404, P407, P412 & P416	5.74
Malwina	2016	P414	3.2
Manille	2016	P414	1.6
Mara des Bois	2016	P414	1.7
Mariguette	2016	P414	1.6
Marshmello	2016	P414	3.9
Pegasus	2016	P414	2.3
Redgauntlet	2016	P414	2.8
Rhapsody	2016	P414	1.9
Rosie	2016	P414	6.1
Royal Sovereign	2016	P414	2
Selva	2016	P414	1.5
Snow White	2016	P414	1.1
Sonata	2016	P414	4.4
Sophie	2016	P414	6
Sweetheart	2006, 2007, 2008	P412 & P413	2.2
Symphony	2016	P414	3.7
Tamella	2016	P414	6.9
Vibrant	2003, 2006, 2007	P412 & P413	1.6

## Sheet: Sheet1
EM0555	EMBL001
EM0972	EMBL002
EM1746	EMBL003
EM1786	EMBL004
EM1792	EMBL005
EM1860	EMBL006
EM1905	EMBL007
EM1949	EMBL008
EM1996	EMBL009
EM1998	EMBL010
EM2034	EMBL011
EM2042	EMBL012
EM2053	EMBL013
EM2056	EMBL014
EM2062	EMBL015
EM2065	EMBL016
EM2131	EMBL017
EM2157	EMBL018
EM2170	EMBL019
EM2181	EMBL020
EM2192	EMBL021
EM2199	EMBL022
EM2206	EMBL023
EM2270	EMBL024
EM2287	EMBL025
EM2288	EMBL026
EM2290	EMBL027
EM2298	EMBL028
EM2299	EMBL029
EM2301	EMBL030
EM2311	EMBL031
EM2315	EMBL032
EM2320	EMBL033
EM2321	EMBL034
EM2330	EMBL035
EM2340	EMBL036
EM2343	EMBL037
EM2344	EMBL038
EM2358	EMBL039
EM2370	EMBL040
EM2379	EMBL041
EM2380	EMBL042
EM2421	EMBL043
EM2422	EMBL044
EM2434	EMBL045
EM2443	EMBL046
EMR564	EMBL047
EMR569	EMBL048
EMR590	EMBL049
EMR635	EMBL050
EMR639	EMBL051
EMR644	EMBL052
EMR645	EMBL053
EMR688	EMBL054
EMR693	EMBL055
EMR704	EMBL056
EMR710	EMBL057
