# Supplementary material for: Quantitative trait loci controlling Phytophthora cactorum resistance in the cultivated octoploid strawberry (Fragaria × ananassa)
Source: Hortic Res. 2019 May 1;6:60. doi: 10.1038/s41438-019-0136-4 (PMC6491645; doi:10.1038/s41438-019-0136-4)
Supplement: Supplementary file 6 — Table S4 [file 41438_2019_136_MOESM6_ESM.xlsx]

## Sheet: Table S3 Observed vs. Predicted
Table S4.	Average crown rot score and predicted score of each
individual in the ‘Emily’ and ‘Fenella’ population.
Genotype	Score	Predicted
EF001	2.2	3.053
EF002	2.9	2.805
EF003	1.3	1.916
EF004	1.7	2.68
EF005	1.6	1.484
EF006	3.6	3.613
EF007	4.6	4.351
EF008	3	3.612
EF009	4.1	4.107
EF010	3.2	3.296
EF011	1	1.707
EF012	2.8	3.524
EF013	3.6	2.512
EF014	2.2	2.997
EF015	3.4	3.725
EF016	2.3	3.472
EF017	2.5	3.141
EF019	2.9	2.483
EF021	1.9	2.55
EF022	1.8	2.608
EF023	2.6	2.563
EF024	5.3	4.067
EF025	3.1	3.345
EF026	3.9	3.396
EF027	2.3	2.819
EF028	1.4	2.079
EF029	2.8	2.976
EF030	1.4	2.389
EF031	1.9	2.027
EF032	1.8	1.883
EF033	2.6	3.495
EF034	2.6	2.676
EF035	5.5	4.993
EF036	2.5	3.378
EF037	3.7	3.969
EF038	3.2	3.927
EF039	3.9	4.038
EF040	5.4	4.811
EF041	4	3.571
EF042	1.8	1.742
EF043	3.2	3.769
EF044	3.7	3.971
EF045	3.2	3.548
EF046	3.1	3.643
EF047	2.8	2.87
EF048	1.9	2.289
EF049	2.1	2.56
EF050	3.5	3.73
EF051	4.6	4.417
EF052	3.5	2.497
EF053	3.4	3.634
EF054	1.7	1.859
EF055	3.2	3.65
EF056	2	3.012
EF057	2.1	3.142
EF058	2.7	2.513
EF059	1.7	2.144
EF060	3.2	4.276
EF061	3	2.931
EF062	2.9	2.501
EF063	2.3	2.259
EF064	3.6	3.91
EF066	3.2	3.533
EF067	1.7	2.407
EF068	1.6	2.927
EF069	2.7	2.455
EF070	2.3	3.304
EF071	3.4	3.493
EF072	3.2	3.048
EF073	4.5	4.444
EF074	2.7	2.787
EF075	2	1.796
EF076	3.7	3.841
EF077	4.4	3.111
EF191	2.8	3.304
EF079	3.4	2.483
EF080	2.1	2.751
EF081	2	1.444
EF082	4.6	5.007
EF083	3.7	3.404
EF084	5.6	5
EF085	2.1	1.898
EF086	4.3	4.2
EF087	2.4	2.125
EF088	3	2.995
EF089	3.8	3.09
EF090	3.8	2.739
EF091	2.7	2.74
EF092	3.3	3.089
EF093	1.7	1.792
EF094	2.4	3.775
EF095	3.9	2.963
EF096	2.2	2.706
EF097	4	3.399
EF098	3.7	3.836
EF099	5.4	4.242
EF100	3.7	3.536
EF101	1.6	1.913
EF102	1.6	1.896
EF103	3.4	3.595
EF104	3.5	3.863
EF105	4.2	4.271
EF106	4.7	3.673
EF107	4.3	3.471
EF108	4.7	3.938
EF109	3.4	3.43
EF110	1.8	2.41
EF111	3.1	3.926
EF113	5.5	4.87
EF114	3.3	2.258
EF115	2.1	2.162
EF116	1.9	2.566
EF117	4.7	3.394
EF119	1.8	2.126
EF120	6	4.31
EF121	4.2	3.543
EF122	2.6	2.635
EF123	3.5	4.083
EF124	4.6	3.829
EF125	3.1	3.285
EF126	3.6	4.35
EF127	3.5	3.84
EF128	3.6	3.635
EF129	4.4	3.54
EF131	2.4	2.259
EF132	2.7	2.681
EF133	2.7	3.297
EF134	1.9	2.704
EF135	2.3	2.715
EF136	2.5	3.159
EF137	1.6	1.972
EF138	3.7	3.903
EF139	2.7	3.177
EF140	3	4.01
EF141	3.4	3.525
EF142	1.4	1.261
EF143	3.9	3.032
EF144	4.2	3.155
EF145	2.6	2.102
EF146	4.9	4.27
EF147	1.9	1.247
EF148	3.2	3.412
EF149	2.1	2.805
EF150	2.7	3.849
EF151	4.8	5.1
EF152	2	2.414
EF153	3.1	3.165
EF154	2.2	2.127
EF155	1.8	2.254
EF156	2.9	2.88
EF157	1.9	2.171
EF158	2.9	3.498
EF159	4	3.951
EF160	2	2.731
EF161	4.9	5.004
EF162	1.7	3.557
EF163	2.3	2.479
EF164	3	2.476
EF166	5.9	4.151
EF167	1.5	1.169
EF168	4.5	4.217
EF169	3.6	3.57
EF170	2.8	3.409
EF192	3.7	3.254
EF193	2.7	2.685
EF173	3.1	3.125
EF174	2.5	2.687
EF175	3.6	3.006
EF176	2.4	2.056
EF177	2.3	2.439
EF178	3	2.799
EF179	3.4	3.719
EF180	4.7	4.109
EF181	1.7	1.868
EF182	1.8	1.843
EF183	1.5	2.506
EF184	1.7	2.272
EF185	4.2	4.784
EF186	4.7	4.387
EF187	3.1	3.672
EF188	2.4	1.731
