# Supplementary material for: Quantitative trait loci controlling Phytophthora cactorum resistance in the cultivated octoploid strawberry (Fragaria × ananassa)
Source: Hortic Res. 2019 May 1;6:60. doi: 10.1038/s41438-019-0136-4 (PMC6491645; doi:10.1038/s41438-019-0136-4)
Supplement: Supplementary file 9 — Dataset 1 [file 41438_2019_136_MOESM9_ESM.xlsx]

## Sheet: Sheet1
Group and marker name	Approximate 'pseudo' F. vesca physical position
group 1A
Affx-88809735	21158
Affx-88809729	25690
Affx-88809707	64016
Affx-88809643	120783
Affx-88809642	121443
Affx-88809587	187264
Affx-88809585	190055
Affx-88809575	202225
Affx-88809549	237844
Affx-88809491	289226
Affx-88809393	368097
Affx-88809350	427333
Affx-88809334	440129
Affx-88809322	450831
Affx-88809305	482784
Affx-88809296	489220
Affx-88809287	495978
Affx-88809203	635643
Affx-88809198	639301
Affx-88809189	655572
Affx-88810986	759025
Affx-88810984	760136
Affx-88810938	793439
Affx-88810914	831032
Affx-88810913	831490
Affx-88810898	865435
Affx-88810897	866027
Affx-88810895	871296
Affx-88810865	906450
Affx-88810848	933363
Affx-88810844	939478
Affx-88810833	950690
Affx-88810810	971591
Affx-88810783	1037461
Affx-88810769	1046774
Affx-88810763	1055323
Affx-88810655	1339122
Affx-88810627	1368511
Affx-88810623	1379379
Affx-88810600	1394547
Affx-88810556	1454737
Affx-88810505	1548936
Affx-88810442	1620478
Affx-88810407	1661855
Affx-88903773	1732138
Affx-88810346	1768922
Affx-88810331	1776256
Affx-88810267	1895883
Affx-88810233	1950937
Affx-88810216	2001401
Affx-88810212	2004984
Affx-88810195	2018755
Affx-88810190	2020590
Affx-88810185	2032476
Affx-88810180	2036743
Affx-88810179	2036896
Affx-88810172	2072595
Affx-88810165	2089782
Affx-88810160	2094590
Affx-88810135	2119646
Affx-88810114	2149699
Affx-88810082	2210942
Affx-88810080	2211251
Affx-88810078	2211374
Affx-88810069	2224080
Affx-88810068	2224510
Affx-88810049	2257380
Affx-88810029	2281694
Affx-88810023	2282733
Affx-88809990	2321517
Affx-88809989	2325307
Affx-88809975	2334520
Affx-88809940	2384819
Affx-88809933	2392412
Affx-88809932	2392457
Affx-88809922	2393808
Affx-88809883	2.4401e+06
Affx-88809863	2.48063e+06
Affx-88809845	2.5071e+06
Affx-88812163	2.67801e+06
Affx-88903288	2.70407e+06
Affx-88812128	2.70739e+06
Affx-88812106	2.73727e+06
Affx-88812092	2.7608e+06
Affx-88812078	2.77552e+06
Affx-88812072	2.78356e+06
Affx-88812056	2.80351e+06
Affx-88812039	2.81501e+06
Affx-88812036	2.81653e+06
Affx-88869578	2.96377e+06
Affx-88869588	2.97463e+06
Affx-88869602	2.9911e+06
Affx-88869634	3.04536e+06
Affx-88869673	3.10271e+06
Affx-88869687	3.11438e+06
Affx-88869688	3.11452e+06
Affx-88869692	3.11795e+06
Affx-88811434	3.16035e+06
Affx-88811446	3.17553e+06
Affx-88811450	3.17738e+06
Affx-88811451	3.1796e+06
Affx-88811469	3.20232e+06
Affx-88811474	3.21217e+06
Affx-88811481	3.21645e+06
Affx-88811492	3.23872e+06
Affx-88811501	3.25209e+06
Affx-88811505	3.26369e+06
Affx-88811570	3.36879e+06
Affx-88811576	3.37629e+06
Affx-88811617	3.43994e+06
Affx-88811635	3.44977e+06
Affx-88811675	3.5074e+06
Affx-88811686	3.51431e+06
Affx-88811702	3.52209e+06
Affx-88811744	3.57811e+06
Affx-88811745	3.58093e+06
Affx-88811773	3.61391e+06
Affx-88811809	3.66504e+06
Affx-88811813	3.6805e+06
Affx-88811814	3.68071e+06
Affx-88811816	3.69292e+06
Affx-88811819	3.70125e+06
Affx-88811820	3.70565e+06
Affx-88811821	3.7058e+06
Affx-88811824	3.70669e+06
Affx-88811846	3.74253e+06
Affx-88811873	3.77747e+06
Affx-88811888	3.80006e+06
Affx-88811895	3.80755e+06
Affx-88811898	3.80969e+06
Affx-88811904	3.81368e+06
Affx-88812227	3.84797e+06
Affx-88812237	3.86697e+06
Affx-88812244	3.87151e+06
Affx-88812266	3.89729e+06
Affx-88812272	3.90172e+06
Affx-88812275	3.91055e+06
Affx-88812281	3.91221e+06
Affx-88812284	3.91278e+06
Affx-88812285	3.91294e+06
Affx-88812303	3.93806e+06
Affx-88812304	3.93827e+06
Affx-88812309	3.94154e+06
Affx-88812314	3.9483e+06
Affx-88812318	3.96008e+06
Affx-88812328	3.96468e+06
Affx-88812348	4.00203e+06
Affx-88812350	4.0027e+06
Affx-88812356	4.0146e+06
Affx-88812369	4.02627e+06
Affx-88812376	4.04071e+06
Affx-88812407	4.09646e+06
Affx-88812411	4.10322e+06
Affx-88812421	4.11535e+06
Affx-88812422	4.11593e+06
Affx-88812423	4.11597e+06
Affx-88812424	4.12008e+06
Affx-88812436	4.13107e+06
Affx-88903515	4.13121e+06
Affx-88812453	4.15368e+06
Affx-88812461	4.15761e+06
Affx-88904273	4.18906e+06
Affx-88812496	4.20068e+06
Affx-88812499	4.20181e+06
Affx-88812510	4.21779e+06
Affx-88812513	4.22345e+06
Affx-88812556	4.28662e+06
Affx-88812563	4.29713e+06
Affx-88812572	4.30531e+06
Affx-88903188	4.30907e+06
Affx-88812576	4.31272e+06
Affx-88812580	4.31949e+06
Affx-88812583	4.334e+06
Affx-88812590	4.35478e+06
Affx-88812597	4.38215e+06
Affx-88812607	4.39025e+06
Affx-88812621	4.40186e+06
Affx-88812633	4.42547e+06
Affx-88812638	4.4261e+06
Affx-88812641	4.42892e+06
Affx-88812642	4.42933e+06
Affx-88903608	4.44726e+06
Affx-88812666	4.47162e+06
Affx-88812675	4.48189e+06
Affx-88812676	4.48204e+06
Affx-88812684	4.49214e+06
Affx-88903329	4.54227e+06
Affx-88812703	4.54315e+06
Affx-88812717	4.58727e+06
Affx-88812719	4.58868e+06
Affx-88812723	4.59598e+06
Affx-88812726	4.59835e+06
Affx-88812728	4.59901e+06
Affx-88812737	4.60626e+06
Affx-88812757	4.65001e+06
Affx-88812762	4.65165e+06
Affx-88812773	4.6567e+06
Affx-88812775	4.66012e+06
Affx-88812795	4.68729e+06
Affx-88812800	4.69162e+06
Affx-88812805	4.70232e+06
Affx-88812840	4.79549e+06
Affx-88812850	4.81372e+06
Affx-88812871	4.84706e+06
Affx-88812900	4.90803e+06
Affx-88812904	4.91289e+06
Affx-88812909	4.92166e+06
Affx-88812919	4.93451e+06
Affx-88812939	4.95161e+06
Affx-88812945	4.95748e+06
Affx-88812952	4.96172e+06
Affx-88812994	4.99046e+06
Affx-88812998	4.99365e+06
Affx-88813001	4.99411e+06
Affx-88813020	5.00478e+06
Affx-88813040	5.02199e+06
Affx-88813083	5.07374e+06
Affx-88813084	5.07408e+06
Affx-88813108	5.0904e+06
Affx-88813129	5.11333e+06
Affx-88813134	5.11564e+06
Affx-88813135	5.11597e+06
Affx-88813254	5.38073e+06
Affx-88813259	5.38513e+06
Affx-88813292	5.43599e+06
Affx-88813312	5.45598e+06
Affx-88813321	5.47285e+06
Affx-88813353	5.51073e+06
Affx-88813410	5.58035e+06
Affx-88813411	5.58106e+06
Affx-88813420	5.60678e+06
Affx-88813421	5.60682e+06
Affx-88813568	5.82623e+06
Affx-88813593	5.85755e+06
Affx-88813632	5.9067e+06
Affx-88813685	5.95688e+06
Affx-88813837	6.15207e+06
Affx-88813985	6.36019e+06
Affx-88814039	6.45481e+06
Affx-88814069	6.48613e+06
Affx-88814107	6.52169e+06
Affx-88814169	6.62951e+06
Affx-88814186	6.64482e+06
Affx-88814203	6.66249e+06
Affx-88814247	6.72936e+06
Affx-88814261	6.73778e+06
Affx-88814274	6.75037e+06
Affx-88814302	6.82613e+06
Affx-88814335	6.86493e+06
Affx-88814351	6.87901e+06
Affx-88814464	7.03958e+06
Affx-88814484	7.07526e+06
Affx-88903724	7.13631e+06
Affx-88814548	7.14717e+06
Affx-88814550	7.14841e+06
Affx-88814565	7.19442e+06
Affx-88814608	7.24806e+06
Affx-88889744	8.00065e+06
Affx-88889742	8.00135e+06
Affx-88889741	8.00159e+06
Affx-88889704	8.07442e+06
Affx-88903792	8.09326e+06
Affx-88889660	8.19488e+06
Affx-88889652	8.21705e+06
Affx-88889646	8.21953e+06
Affx-88889644	8.22032e+06
Affx-88889637	8.24082e+06
Affx-88889635	8.24211e+06
Affx-88889631	8.2465e+06
Affx-88889618	8.26461e+06
Affx-88889595	8.32497e+06
Affx-88889584	8.33787e+06
Affx-88889499	8.46389e+06
Affx-88889489	8.48536e+06
Affx-88889361	8.68331e+06
Affx-88889357	8.68408e+06
Affx-88889355	8.68451e+06
Affx-88889347	8.69747e+06
Affx-88889341	8.70412e+06
Affx-88889226	8.96502e+06
Affx-88889190	9.07311e+06
Affx-88889138	9.15454e+06
Affx-88889135	9.15944e+06
Affx-88889123	9.16756e+06
Affx-88889119	9.17005e+06
Affx-88889116	9.17286e+06
Affx-88889111	9.18299e+06
Affx-88889093	9.21411e+06
Affx-88889072	9.23929e+06
Affx-88889064	9.24396e+06
Affx-88889036	9.28091e+06
Affx-88889024	9.29134e+06
Affx-88889014	9.30383e+06
Affx-88889013	9.31165e+06
Affx-88816815	9.33798e+06
Affx-88816835	9.36415e+06
Affx-88816847	9.38589e+06
Affx-88816858	9.43304e+06
Affx-88816880	9.50643e+06
Affx-88816899	9.54071e+06
Affx-88816932	9.6214e+06
Affx-88816945	9.63562e+06
Affx-88902867	9.6434e+06
Affx-88816977	9.68666e+06
Affx-88816999	9.71887e+06
Affx-88817003	9.7222e+06
Affx-88817006	9.72324e+06
Affx-88817009	9.72839e+06
Affx-88817049	9.79798e+06
Affx-88817059	9.81785e+06
Affx-88817150	1.00658e+07
Affx-88817162	1.00799e+07
Affx-88817170	1.00881e+07
Affx-88817171	1.00896e+07
Affx-88817196	1.02219e+07
Affx-88817198	1.02277e+07
Affx-88817219	1.03047e+07
Affx-88817222	1.03054e+07
Affx-88817225	1.03057e+07
Affx-88817234	1.03269e+07
Affx-88817240	1.03322e+07
Affx-88817248	1.03669e+07
Affx-88816726	1.32062e+07
Affx-88816677	1.32945e+07
Affx-88816648	1.33737e+07
Affx-88816619	1.34407e+07
Affx-88816613	1.34446e+07
Affx-88816602	1.34564e+07
Affx-88816553	1.36636e+07
Affx-88816488	1.3804e+07
Affx-88817512	1.3879e+07
Affx-88817513	1.38814e+07
Affx-88817518	1.38916e+07
Affx-88817532	1.39718e+07
Affx-88817378	1.40866e+07
Affx-88817384	1.41031e+07
Affx-88817394	1.41254e+07
Affx-88817405	1.41424e+07
Affx-88817413	1.41484e+07
Affx-88817414	1.41485e+07
Affx-88817418	1.41494e+07
Affx-88817427	1.41538e+07
Affx-88817433	1.41725e+07
Affx-88817435	1.4173e+07
Affx-88817699	1.46489e+07
Affx-88817707	1.46541e+07
Affx-88817716	1.46561e+07
Affx-88891534	1.48903e+07
Affx-88891563	1.49597e+07
Affx-88815947	1.53036e+07
Affx-88815956	1.53235e+07
Affx-88815962	1.53382e+07
Affx-88815979	1.53816e+07
Affx-88815994	1.53888e+07
Affx-88816005	1.53975e+07
Affx-88816023	1.54551e+07
Affx-88816026	1.54571e+07
Affx-88816032	1.5466e+07
Affx-88816038	1.54726e+07
Affx-88816053	1.55023e+07
Affx-88816055	1.55033e+07
Affx-88816062	1.55331e+07
Affx-88816064	1.55557e+07
Affx-88816067	1.55664e+07
Affx-88816085	1.55995e+07
Affx-88816095	1.56317e+07
Affx-88816099	1.56366e+07
Affx-88816105	1.56401e+07
Affx-88816107	1.56458e+07
Affx-88816109	1.56599e+07
Affx-88816123	1.56782e+07
Affx-88816135	1.56914e+07
Affx-88816139	1.56946e+07
Affx-88902883	1.57012e+07
Affx-88816155	1.57054e+07
Affx-88817869	1.57682e+07
Affx-88817871	1.5769e+07
Affx-88817877	1.57813e+07
Affx-88817892	1.58318e+07
Affx-88817898	1.58422e+07
Affx-88817913	1.58644e+07
Affx-88817921	1.5873e+07
Affx-88817928	1.58787e+07
Affx-88817932	1.58824e+07
Affx-88817941	1.5894e+07
Affx-88817943	1.58941e+07
Affx-88817946	1.59016e+07
Affx-88817947	1.59033e+07
Affx-88817952	1.59101e+07
Affx-88817959	1.59192e+07
Affx-88817960	1.59231e+07
Affx-88817985	1.59759e+07
Affx-88817994	1.59997e+07
Affx-88818002	1.60296e+07
Affx-88818003	1.60304e+07
Affx-88818005	1.60327e+07
Affx-88818012	1.60474e+07
Affx-88818042	1.60857e+07
Affx-88818043	1.6086e+07
Affx-88818044	1.60929e+07
Affx-88818045	1.6093e+07
Affx-88818046	1.60951e+07
Affx-88818056	1.61774e+07
Affx-88818074	1.62353e+07
Affx-88903717	1.62383e+07
Affx-88818086	1.62897e+07
Affx-88818102	1.63179e+07
Affx-88818104	1.6322e+07
Affx-88815313	1.63859e+07
Affx-88815298	1.64159e+07
Affx-88815297	1.64159e+07
Affx-88815292	1.64175e+07
Affx-88815283	1.6451e+07
Affx-88815275	1.6477e+07
Affx-88815274	1.64774e+07
Affx-88815272	1.64796e+07
Affx-88815268	1.64801e+07
Affx-88815254	1.64997e+07
Affx-88815249	1.65398e+07
Affx-88815247	1.6541e+07
Affx-88815229	1.65887e+07
Affx-88902699	1.66176e+07
Affx-88815218	1.66238e+07
Affx-88815206	1.66614e+07
Affx-88815191	1.6683e+07
Affx-88815184	1.66882e+07
Affx-88815178	1.67062e+07
Affx-88815174	1.67187e+07
Affx-88815173	1.67188e+07
Affx-88815167	1.67319e+07
Affx-88815165	1.6736e+07
Affx-88815163	1.67392e+07
Affx-88815161	1.67425e+07
Affx-88815157	1.67453e+07
Affx-88815153	1.67513e+07
Affx-88885984	1.74449e+07
Affx-88886000	1.74813e+07
Affx-88886003	1.74858e+07
Affx-88886005	1.74877e+07
Affx-88886011	1.75167e+07
Affx-88819081	1.75621e+07
Affx-88819106	1.76069e+07
Affx-88819111	1.76109e+07
Affx-88819132	1.76659e+07
Affx-88819152	1.77414e+07
Affx-88819156	1.77665e+07
Affx-88819157	1.77679e+07
Affx-88819176	1.77883e+07
Affx-88815873	1.7842e+07
Affx-88815856	1.79003e+07
Affx-88815851	1.79175e+07
Affx-88815798	1.79723e+07
Affx-88815772	1.80143e+07
Affx-88815769	1.80178e+07
Affx-88815759	1.80701e+07
Affx-88815757	1.8075e+07
Affx-88815754	1.80763e+07
Affx-88815748	1.8084e+07
Affx-88815737	1.81033e+07
Affx-88815721	1.81391e+07
Affx-88815710	1.81541e+07
Affx-88815708	1.81551e+07
Affx-88815703	1.81586e+07
Affx-88815700	1.81592e+07
Affx-88815676	1.82127e+07
Affx-88815675	1.82292e+07
Affx-88903679	1.82298e+07
Affx-88815665	1.82493e+07
Affx-88815650	1.83099e+07
Affx-88815644	1.83178e+07
Affx-88815627	1.8372e+07
Affx-88815610	1.84086e+07
Affx-88815605	1.84195e+07
Affx-88815599	1.84448e+07
Affx-88815597	1.84496e+07
Affx-88815590	1.8464e+07
Affx-88815587	1.84734e+07
Affx-88815139	1.85194e+07
Affx-88815134	1.85254e+07
Affx-88815102	1.86147e+07
Affx-88815096	1.86352e+07
Affx-88815081	1.86477e+07
Affx-88815050	1.87634e+07
Affx-88815043	1.87793e+07
Affx-88815040	1.87801e+07
Affx-88815028	1.87904e+07
Affx-88815004	1.88298e+07
Affx-88814992	1.89093e+07
Affx-88814988	1.89134e+07
Affx-88814982	1.89181e+07
Affx-88814971	1.89344e+07
Affx-88814965	1.89462e+07
Affx-88814954	1.89691e+07
Affx-88809812	1.9516e+07
Affx-88809780	1.97521e+07
Affx-88809776	1.97562e+07
Affx-88809772	1.97598e+07
Affx-88809767	1.97958e+07
Affx-88809760	1.98001e+07
Affx-88840374	2.01042e+07
Affx-88840377	2.01068e+07
Affx-88840380	2.01208e+07
Affx-88840436	2.02232e+07
Affx-88840442	2.0225e+07
Affx-88840445	2.02326e+07
Affx-88840451	2.02495e+07
Affx-88840455	2.02502e+07
Affx-88814650	2.04419e+07
Affx-88814653	2.04615e+07
Affx-88814665	2.06798e+07
Affx-88814666	2.06805e+07
Affx-88814678	2.07197e+07
Affx-88814681	2.07323e+07
Affx-88814682	2.07336e+07
Affx-88814696	2.07486e+07
Affx-88814707	2.07625e+07
Affx-88814718	2.07761e+07
Affx-88814719	2.07787e+07
Affx-88814739	2.08597e+07
Affx-88814741	2.08611e+07
Affx-88814750	2.08745e+07
Affx-88814752	2.08811e+07
Affx-88814755	2.08835e+07
Affx-88814761	2.08902e+07
Affx-88814786	2.09478e+07
Affx-88814797	2.09758e+07
Affx-88814810	2.10012e+07
Affx-88814862	2.11485e+07
Affx-88814872	2.11521e+07
Affx-88814873	2.11568e+07
Affx-88814875	2.11642e+07
Affx-88814883	2.11756e+07
Affx-88814899	2.12043e+07
Affx-88814929	2.12929e+07
Affx-88814932	2.13192e+07
Affx-88814933	2.13193e+07
Affx-88815398	2.14652e+07
Affx-88815402	2.1468e+07
Affx-88815418	2.15213e+07
Affx-88815419	2.15282e+07
Affx-88880568	2.15637e+07
Affx-88880605	2.18884e+07
Affx-88880640	2.19964e+07
Affx-88880665	2.20679e+07
Affx-88880667	2.2071e+07
Affx-88880669	2.20738e+07
Affx-88880676	2.20789e+07
Affx-88815429	2.2117e+07
Affx-88815436	2.21193e+07
Affx-88815445	2.21782e+07
Affx-88815452	2.22271e+07
Affx-88815459	2.22446e+07
Affx-88815484	2.23226e+07
Affx-88815495	2.23315e+07
Affx-88815508	2.23521e+07
Affx-88815522	2.24314e+07
Affx-88815546	2.24974e+07
Affx-88815560	2.25776e+07
Affx-88815567	2.26135e+07
Affx-88815572	2.26329e+07
Affx-88815576	2.26376e+07
Affx-88819218	2.27934e+07
Affx-88819220	2.28011e+07
Affx-88819227	2.28438e+07
Affx-88819232	2.28549e+07
Affx-88819242	2.29513e+07
Affx-88819243	2.29514e+07
Affx-88819272	2.30691e+07
Affx-88819276	2.30755e+07
Affx-88819288	2.31048e+07
Affx-88819290	2.31084e+07
Affx-88819296	2.31124e+07
Affx-88819303	2.31558e+07
Affx-88819311	2.31916e+07
Affx-88819331	2.32605e+07
Affx-88819332	2.32608e+07
Affx-88815334	2.34037e+07
Affx-88815345	2.34776e+07
Affx-88815351	2.34861e+07
Affx-88815359	2.3503e+07
Affx-88815362	2.35495e+07
group 1B
Affx-88809721	43607
Affx-88809666	106654
Affx-88809664	107836
Affx-88809611	149878
Affx-88809606	162144
Affx-88809604	162501
Affx-88809552	231874
Affx-88809544	240012
Affx-88809519	275552
Affx-88809478	299873
Affx-88809454	315355
Affx-88809442	318770
Affx-88809421	344095
Affx-88809419	345054
Affx-88809401	363216
Affx-88809361	420053
Affx-88809356	422729
Affx-88809327	445765
Affx-88809325	446418
Affx-88809316	460040
Affx-88809292	490924
Affx-88809238	575810
Affx-88809201	635935
Affx-88810990	733760
Affx-88810979	767645
Affx-88810958	781065
Affx-88810950	784289
Affx-88810920	823418
Affx-88810906	838616
Affx-88810872	903795
Affx-88810846	934007
Affx-88810839	943868
Affx-88810825	958215
Affx-88810823	958578
Affx-88810811	971229
Affx-88810758	1059498
Affx-88810743	1106673
Affx-88810742	1110112
Affx-88810733	1131254
Affx-88810668	1324444
Affx-88810663	1330948
Affx-88810662	1331437
Affx-88810616	1382794
Affx-88810610	1387193
Affx-88810608	1387662
Affx-88810604	1391066
Affx-88810587	1403790
Affx-88810586	1403821
Affx-88810568	1432437
Affx-88810516	1519606
Affx-88810500	1552461
Affx-88810391	1685458
Affx-88810373	1719012
Affx-88810349	1758316
Affx-88810256	1916888
Affx-88810250	1926842
Affx-88810234	1950849
Affx-88810174	2050188
Affx-88810138	2119148
Affx-88810095	2192488
Affx-88810076	2211524
Affx-88810063	2226994
Affx-88810037	2278854
Affx-88810019	2284899
Affx-88809965	2344953
Affx-88809929	2392900
Affx-88809928	2393174
Affx-88809926	2393264
Affx-88809923	2393767
Affx-88809889	2.43367e+06
Affx-88809885	2.43783e+06
Affx-88809884	2.4382e+06
Affx-88809880	2.44574e+06
Affx-88809859	2.49539e+06
Affx-88812202	2.60883e+06
Affx-88812190	2.62279e+06
Affx-88812137	2.69772e+06
Affx-88869538	2.86856e+06
Affx-88869540	2.87019e+06
Affx-88869556	2.88582e+06
Affx-88869601	2.98933e+06
Affx-88869635	3.04808e+06
Affx-88869661	3.0826e+06
Affx-88869680	3.10804e+06
Affx-88811449	3.17693e+06
Affx-88811462	3.19652e+06
Affx-88811483	3.21861e+06
Affx-88811485	3.21921e+06
Affx-88811559	3.3642e+06
Affx-88811566	3.36854e+06
Affx-88811594	3.39657e+06
Affx-88811602	3.4189e+06
Affx-88811647	3.45784e+06
Affx-88811663	3.4882e+06
Affx-88811705	3.52245e+06
Affx-88811733	3.54495e+06
Affx-88811734	3.54581e+06
Affx-88811743	3.57684e+06
Affx-88811847	3.74376e+06
Affx-88811861	3.76391e+06
Affx-88811864	3.76671e+06
Affx-88812545	4.25991e+06
Affx-88812567	4.30165e+06
Affx-88812594	4.37803e+06
Affx-88812601	4.38676e+06
Affx-88812618	4.40048e+06
Affx-88812626	4.41071e+06
Affx-88812713	4.57944e+06
Affx-88812734	4.60451e+06
Affx-88812788	4.68042e+06
Affx-88812796	4.68735e+06
Affx-88812875	4.85452e+06
Affx-88812882	4.86295e+06
Affx-88812914	4.93314e+06
Affx-88812967	4.9762e+06
Affx-88812973	4.98016e+06
Affx-88812988	4.98558e+06
Affx-88812989	4.98587e+06
Affx-88813004	4.99673e+06
Affx-88813010	5.00084e+06
Affx-88813036	5.02053e+06
Affx-88813039	5.02137e+06
Affx-88813157	5.21737e+06
Affx-88813165	5.22745e+06
Affx-88813188	5.24844e+06
Affx-88813192	5.26727e+06
Affx-88813233	5.34136e+06
Affx-88813334	5.49048e+06
Affx-88813346	5.50528e+06
Affx-88813430	5.61822e+06
Affx-88813651	5.91658e+06
Affx-88813654	5.92174e+06
Affx-88813965	6.35153e+06
Affx-88814091	6.50343e+06
Affx-88814214	6.6904e+06
Affx-88814469	7.05469e+06
Affx-88814574	7.20217e+06
Affx-88889711	8.05773e+06
Affx-88889707	8.06842e+06
Affx-88889664	8.18479e+06
Affx-88889612	8.27558e+06
Affx-88889608	8.27781e+06
Affx-88889605	8.28663e+06
Affx-88889571	8.35374e+06
Affx-88889536	8.40805e+06
Affx-88889504	8.45374e+06
Affx-88889460	8.52791e+06
Affx-88889343	8.70016e+06
Affx-88889262	8.89189e+06
Affx-88889231	8.95592e+06
Affx-88889221	8.98572e+06
Affx-88889196	9.06342e+06
Affx-88889188	9.08871e+06
Affx-88889175	9.10963e+06
Affx-88889167	9.12143e+06
Affx-88889165	9.12203e+06
Affx-88889153	9.13478e+06
Affx-88889104	9.19328e+06
Affx-88889096	9.20533e+06
Affx-88889092	9.2143e+06
Affx-88889034	9.28114e+06
Affx-88816816	9.3394e+06
Affx-88816909	9.55942e+06
Affx-88816935	9.62476e+06
Affx-88816940	9.62533e+06
Affx-88816952	9.63947e+06
Affx-88816976	9.68106e+06
Affx-88817024	9.74142e+06
Affx-88817079	9.89034e+06
Affx-88817107	9.99195e+06
Affx-88817115	1.00011e+07
Affx-88817131	1.00389e+07
Affx-88817163	1.00808e+07
Affx-88817197	1.02274e+07
Affx-88817232	1.03257e+07
Affx-88817236	1.03281e+07
Affx-88817244	1.03592e+07
Affx-88817258	1.03977e+07
Affx-88817290	1.04812e+07
Affx-88817293	1.04825e+07
Affx-88817296	1.04835e+07
Affx-88817297	1.04841e+07
Affx-88817307	1.04942e+07
Affx-88817318	1.05082e+07
Affx-88817323	1.05248e+07
Affx-88817331	1.05766e+07
Affx-88817337	1.0603e+07
Affx-88817347	1.0624e+07
Affx-88817486	1.17906e+07
Affx-88818130	1.19595e+07
Affx-88818145	1.20056e+07
Affx-88818153	1.20074e+07
Affx-88818198	1.2095e+07
Affx-88818231	1.21541e+07
Affx-88818274	1.2261e+07
Affx-88818291	1.22789e+07
Affx-88818332	1.24035e+07
Affx-88818397	1.25857e+07
Affx-88818410	1.26039e+07
Affx-88818446	1.26603e+07
Affx-88818447	1.26607e+07
Affx-88818472	1.27252e+07
Affx-88818526	1.28656e+07
Affx-88818557	1.29376e+07
Affx-88816790	1.30722e+07
Affx-88816778	1.30982e+07
Affx-88816743	1.32022e+07
Affx-88816691	1.32741e+07
Affx-88816660	1.33529e+07
Affx-88816657	1.33541e+07
Affx-88816644	1.33876e+07
Affx-88816633	1.3424e+07
Affx-88816627	1.34268e+07
Affx-88816541	1.36778e+07
Affx-88816539	1.3679e+07
Affx-88816532	1.37084e+07
Affx-88816497	1.3766e+07
Affx-88817522	1.39177e+07
Affx-88817529	1.397e+07
Affx-88817531	1.39715e+07
Affx-88817389	1.41085e+07
Affx-88817401	1.41333e+07
Affx-88817409	1.41463e+07
Affx-88817419	1.41494e+07
Affx-88817423	1.4152e+07
Affx-88817432	1.41724e+07
Affx-88817589	1.43654e+07
Affx-88817635	1.45152e+07
Affx-88817639	1.45176e+07
Affx-88817651	1.45485e+07
Affx-88817673	1.45914e+07
Affx-88817676	1.45946e+07
Affx-88817697	1.46475e+07
Affx-88817720	1.46569e+07
Affx-88817736	1.46729e+07
Affx-88817778	1.47272e+07
Affx-88891494	1.48254e+07
Affx-88891508	1.48534e+07
Affx-88891565	1.49624e+07
Affx-88891567	1.49634e+07
Affx-88815883	1.5063e+07
Affx-88815973	1.53769e+07
Affx-88817883	1.57838e+07
Affx-88817968	1.59276e+07
Affx-88818037	1.60845e+07
Affx-88818075	1.62366e+07
Affx-88818090	1.63064e+07
Affx-88818098	1.63102e+07
Affx-88815279	1.64576e+07
Affx-88815213	1.66419e+07
Affx-88885970	1.74109e+07
Affx-88885971	1.7411e+07
Affx-88885983	1.74446e+07
Affx-88809912	1.75262e+07
Affx-88819105	1.76059e+07
Affx-88819168	1.77814e+07
Affx-88815852	1.79168e+07
Affx-88815837	1.79377e+07
Affx-88903856	1.79578e+07
Affx-88815777	1.7999e+07
Affx-88815634	1.83517e+07
Affx-88815622	1.8399e+07
Affx-88815140	1.85189e+07
Affx-88815131	1.85279e+07
Affx-88815113	1.86006e+07
Affx-88815107	1.86099e+07
Affx-88815105	1.86114e+07
Affx-88903226	1.86395e+07
Affx-88814977	1.89212e+07
Affx-88809805	1.95722e+07
Affx-88809769	1.97611e+07
Affx-88809751	1.99014e+07
Affx-88809749	1.9905e+07
Affx-88840389	2.01414e+07
Affx-88840406	2.0166e+07
Affx-88840418	2.02013e+07
Affx-88840437	2.02236e+07
Affx-88840438	2.02238e+07
Affx-88840441	2.02246e+07
Affx-88814664	2.06778e+07
Affx-88814713	2.07716e+07
Affx-88814714	2.07721e+07
Affx-88814715	2.07726e+07
Affx-88814723	2.07908e+07
Affx-88814757	2.08848e+07
Affx-88814795	2.09747e+07
Affx-88814800	2.09789e+07
Affx-88814805	2.09918e+07
Affx-88814818	2.10424e+07
Affx-88814895	2.12026e+07
Affx-88814908	2.12169e+07
Affx-88814920	2.12368e+07
Affx-88814930	2.1311e+07
Affx-88815375	2.13766e+07
Affx-88815377	2.13774e+07
Affx-88815381	2.13941e+07
Affx-88815385	2.13992e+07
Affx-88815392	2.1442e+07
Affx-88815411	2.15037e+07
Affx-88815412	2.15039e+07
Affx-88815413	2.15046e+07
Affx-88815414	2.15047e+07
Affx-88880617	2.19743e+07
Affx-88880621	2.1978e+07
Affx-88880625	2.19846e+07
Affx-88880655	2.2016e+07
Affx-88880668	2.20721e+07
Affx-88880670	2.20744e+07
Affx-88815463	2.2264e+07
Affx-88815467	2.22707e+07
Affx-88815483	2.23225e+07
Affx-88815499	2.23343e+07
Affx-88815500	2.23346e+07
Affx-88815518	2.24249e+07
Affx-88815540	2.24881e+07
Affx-88815544	2.24961e+07
Affx-88815550	2.25067e+07
Affx-88815552	2.25188e+07
Affx-88815561	2.25803e+07
Affx-88815571	2.26319e+07
Affx-88815573	2.26344e+07
Affx-88815577	2.26377e+07
Affx-88815578	2.26381e+07
Affx-88819217	2.27926e+07
Affx-88819230	2.28545e+07
Affx-88819233	2.28551e+07
Affx-88819248	2.29808e+07
Affx-88819250	2.29825e+07
Affx-88819254	2.2988e+07
Affx-88819255	2.29883e+07
Affx-88819265	2.3029e+07
Affx-88819289	2.31061e+07
Affx-88819292	2.311e+07
Affx-88819298	2.31382e+07
Affx-88819340	2.32963e+07
Affx-88856326	2.33485e+07
Affx-88856327	2.33493e+07
Affx-88856328	2.33494e+07
Affx-88856330	2.33499e+07
Affx-88903038	2.3404e+07
Affx-88815361	2.35492e+07
group 1C
Affx-88809498	285466
Affx-88809417	347722
Affx-88809270	520514
Affx-88810959	781034
Affx-88902592	781444
Affx-88810956	781831
Affx-88810954	782561
Affx-88810875	902587
Affx-88810621	1379840
Affx-88810522	1513547
Affx-88810345	1769000
Affx-88810341	1769466
Affx-88810339	1769954
Affx-88810334	1772870
Affx-88810258	1908124
Affx-88810243	1940895
Affx-88810089	2197284
Affx-88810064	2226850
Affx-88810051	2235033
Affx-88809994	2315235
Affx-88809874	2.45802e+06
Affx-88809846	2.50634e+06
Affx-88812184	2.63856e+06
Affx-88812162	2.67912e+06
Affx-88812157	2.68404e+06
Affx-88812141	2.69246e+06
Affx-88812127	2.70795e+06
Affx-88869549	2.87454e+06
Affx-88869570	2.95561e+06
Affx-88869615	3.00327e+06
Affx-88811437	3.16119e+06
Affx-88811475	3.21243e+06
Affx-88811551	3.35941e+06
Affx-88811710	3.52618e+06
Affx-88811774	3.61477e+06
Affx-88812251	3.87483e+06
Affx-88812322	3.96223e+06
Affx-88812337	3.99282e+06
Affx-88812399	4.08599e+06
Affx-88812402	4.08891e+06
Affx-88812414	4.10749e+06
Affx-88812483	4.19443e+06
Affx-88812507	4.21596e+06
Affx-88812536	4.24782e+06
Affx-88812543	4.25519e+06
Affx-88812573	4.30545e+06
Affx-88812603	4.38704e+06
Affx-88812644	4.43284e+06
Affx-88812645	4.43288e+06
Affx-88812649	4.43545e+06
Affx-88812652	4.4363e+06
Affx-88812685	4.49608e+06
Affx-88812692	4.50539e+06
Affx-88812732	4.60436e+06
Affx-88812782	4.67632e+06
Affx-88812801	4.69556e+06
Affx-88812808	4.73211e+06
Affx-88812866	4.83189e+06
Affx-88812869	4.83589e+06
Affx-88812870	4.83639e+06
Affx-88812954	4.96616e+06
Affx-88812959	4.96972e+06
Affx-88812961	4.97108e+06
Affx-88812977	4.98243e+06
Affx-88812997	4.99362e+06
Affx-88813003	4.99443e+06
Affx-88813009	4.99843e+06
Affx-88813025	5.01422e+06
Affx-88813047	5.02581e+06
Affx-88813073	5.05585e+06
Affx-88813112	5.09346e+06
Affx-88813159	5.21909e+06
Affx-88902658	5.4185e+06
Affx-88903142	5.43417e+06
Affx-88813311	5.45485e+06
Affx-88903346	5.4785e+06
Affx-88813330	5.48683e+06
Affx-88813340	5.49623e+06
Affx-88813357	5.51936e+06
Affx-88813402	5.56617e+06
Affx-88813407	5.57146e+06
Affx-88813427	5.61313e+06
Affx-88813523	5.75983e+06
Affx-88813537	5.77266e+06
Affx-88813563	5.82123e+06
Affx-88813607	5.87305e+06
Affx-88813625	5.90395e+06
Affx-88813637	5.91152e+06
Affx-88813647	5.9155e+06
Affx-88813649	5.91591e+06
Affx-88813669	5.94302e+06
Affx-88813690	5.95897e+06
Affx-88813701	5.96954e+06
Affx-88813710	5.97646e+06
Affx-88813717	5.9816e+06
Affx-88813730	6.0022e+06
Affx-88813732	6.00303e+06
Affx-88813733	6.0041e+06
Affx-88813740	6.0143e+06
Affx-88902866	6.07796e+06
Affx-88813778	6.08284e+06
Affx-88813784	6.08547e+06
Affx-88813789	6.09283e+06
Affx-88813791	6.09375e+06
Affx-88813817	6.12837e+06
Affx-88813821	6.1333e+06
Affx-88813827	6.13452e+06
Affx-88813839	6.15488e+06
Affx-88813843	6.15807e+06
Affx-88813848	6.1608e+06
Affx-88813850	6.16151e+06
Affx-88813854	6.16809e+06
Affx-88813864	6.17585e+06
Affx-88813879	6.22414e+06
Affx-88813887	6.22861e+06
Affx-88813891	6.23642e+06
Affx-88813898	6.25726e+06
Affx-88813909	6.26892e+06
Affx-88813919	6.28628e+06
Affx-88813922	6.28696e+06
Affx-88813942	6.34321e+06
Affx-88813943	6.34365e+06
Affx-88813945	6.34482e+06
Affx-88813947	6.34491e+06
Affx-88813976	6.35634e+06
Affx-88813980	6.3575e+06
Affx-88903243	6.36049e+06
Affx-88813992	6.36504e+06
Affx-88814000	6.38801e+06
Affx-88814001	6.38857e+06
Affx-88814057	6.4747e+06
Affx-88814096	6.50855e+06
Affx-88814097	6.50905e+06
Affx-88814099	6.51076e+06
Affx-88814104	6.51987e+06
Affx-88814137	6.59353e+06
Affx-88814143	6.60556e+06
Affx-88814189	6.65107e+06
Affx-88814210	6.68465e+06
Affx-88814283	6.79267e+06
Affx-88814307	6.83003e+06
Affx-88814331	6.8616e+06
Affx-88814332	6.86278e+06
Affx-88814347	6.8731e+06
Affx-88814365	6.89975e+06
Affx-88814373	6.91815e+06
Affx-88814416	6.99418e+06
Affx-88814432	6.99868e+06
Affx-88814476	7.07031e+06
Affx-88814491	7.07879e+06
Affx-88814497	7.08006e+06
Affx-88814499	7.08357e+06
Affx-88814504	7.086e+06
Affx-88814516	7.11968e+06
Affx-88814517	7.12184e+06
Affx-88814528	7.12977e+06
Affx-88814600	7.23505e+06
Affx-88814613	7.24942e+06
Affx-88889732	8.01017e+06
Affx-88889727	8.01825e+06
Affx-88889721	8.03265e+06
Affx-88889720	8.03418e+06
Affx-88889694	8.08995e+06
Affx-88889624	8.25631e+06
Affx-88889623	8.25712e+06
Affx-88889600	8.3149e+06
Affx-88889599	8.31511e+06
Affx-88889592	8.33134e+06
Affx-88889537	8.40801e+06
Affx-88889525	8.41875e+06
Affx-88889497	8.46697e+06
Affx-88889495	8.46877e+06
Affx-88889490	8.47745e+06
Affx-88889481	8.50389e+06
Affx-88889465	8.52316e+06
Affx-88889433	8.62188e+06
Affx-88889432	8.62231e+06
Affx-88889430	8.62276e+06
Affx-88889429	8.62291e+06
Affx-88889420	8.62579e+06
Affx-88889408	8.63164e+06
Affx-88889404	8.63347e+06
Affx-88889400	8.63439e+06
Affx-88889393	8.6381e+06
Affx-88889346	8.6982e+06
Affx-88889334	8.712e+06
Affx-88889302	8.78073e+06
Affx-88889292	8.81435e+06
Affx-88889241	8.92908e+06
Affx-88889145	9.14703e+06
Affx-88889106	9.19282e+06
Affx-88889084	9.22335e+06
Affx-88816877	9.49827e+06
Affx-88816957	9.64194e+06
Affx-88816971	9.66757e+06
Affx-88816986	9.69744e+06
Affx-88817016	9.73473e+06
Affx-88817029	9.7584e+06
Affx-88817050	9.80024e+06
Affx-88817060	9.8179e+06
Affx-88817062	9.81813e+06
Affx-88817084	9.90216e+06
Affx-88817100	9.97067e+06
Affx-88817106	9.97978e+06
Affx-88817112	9.9992e+06
Affx-88817122	1.00252e+07
Affx-88817132	1.00399e+07
Affx-88817152	1.00668e+07
Affx-88817153	1.00668e+07
Affx-88817161	1.00795e+07
Affx-88817233	1.03257e+07
Affx-88817253	1.03702e+07
Affx-88817261	1.03993e+07
Affx-88817281	1.04491e+07
Affx-88817288	1.04802e+07
Affx-88817311	1.05004e+07
Affx-88817326	1.05285e+07
Affx-88817363	1.06529e+07
Affx-88817368	1.06626e+07
Affx-88865833	1.07131e+07
Affx-88865831	1.07174e+07
Affx-88817837	1.13592e+07
Affx-88817838	1.13598e+07
Affx-88817453	1.16694e+07
Affx-88817456	1.16703e+07
Affx-88817461	1.16905e+07
Affx-88817463	1.16955e+07
Affx-88817467	1.17018e+07
Affx-88817470	1.17037e+07
Affx-88818139	1.1995e+07
Affx-88818242	1.21672e+07
Affx-88818268	1.22433e+07
Affx-88818322	1.23708e+07
Affx-88818352	1.24586e+07
Affx-88818353	1.24594e+07
Affx-88818366	1.24683e+07
Affx-88818381	1.24888e+07
Affx-88818404	1.25917e+07
Affx-88818420	1.26149e+07
Affx-88818460	1.27101e+07
Affx-88818465	1.27172e+07
Affx-88818514	1.28501e+07
Affx-88818532	1.28669e+07
Affx-88818533	1.28672e+07
Affx-88818534	1.28673e+07
Affx-88816751	1.31701e+07
Affx-88816696	1.32332e+07
Affx-88816685	1.32767e+07
Affx-88816673	1.33144e+07
Affx-88816536	1.36842e+07
Affx-88816518	1.37293e+07
Affx-88817607	1.4423e+07
Affx-88817609	1.44393e+07
Affx-88817650	1.45469e+07
Affx-88817763	1.46945e+07
Affx-88891536	1.48909e+07
Affx-88891540	1.48925e+07
Affx-88891566	1.49629e+07
Affx-88815941	1.53006e+07
Affx-88815986	1.53842e+07
Affx-88816001	1.53938e+07
Affx-88816025	1.54571e+07
Affx-88816147	1.57003e+07
Affx-88902650	1.5842e+07
Affx-88817954	1.59115e+07
Affx-88818018	1.60572e+07
Affx-88818020	1.60586e+07
Affx-88818024	1.60681e+07
Affx-88818040	1.60853e+07
Affx-88818084	1.62842e+07
Affx-88815241	1.65641e+07
Affx-88815187	1.66866e+07
Affx-88819120	1.76278e+07
Affx-88819189	1.7808e+07
Affx-88819193	1.78143e+07
Affx-88815863	1.78737e+07
Affx-88815833	1.79435e+07
Affx-88815826	1.79443e+07
Affx-88815756	1.8075e+07
Affx-88815677	1.82123e+07
Affx-88815663	1.82497e+07
Affx-88815653	1.83046e+07
Affx-88815648	1.83139e+07
Affx-88815037	1.87822e+07
Affx-88814973	1.89227e+07
Affx-88814962	1.89583e+07
Affx-88809748	1.99051e+07
Affx-88840452	2.02497e+07
Affx-88814772	2.09259e+07
Affx-88814780	2.09332e+07
Affx-88814788	2.09577e+07
Affx-88814860	2.11372e+07
Affx-88814876	2.11643e+07
Affx-88814893	2.11973e+07
Affx-88880596	2.17407e+07
Affx-88880615	2.1951e+07
Affx-88880620	2.19771e+07
Affx-88815465	2.22702e+07
Affx-88815482	2.23214e+07
Affx-88815494	2.23313e+07
Affx-88819291	2.31085e+07
Affx-88815356	2.34876e+07
group 1D
Affx-88809677	86968
Affx-88809601	164359
Affx-88809596	168997
Affx-88809588	185249
Affx-88809488	292795
Affx-88809365	414460
Affx-88809351	427268
Affx-88809321	451076
Affx-88809314	468721
Affx-88809295	489472
Affx-88809251	546872
Affx-88809239	575647
Affx-88810992	733025
Affx-88810964	776534
Affx-88810962	777022
Affx-88810955	781860
Affx-88810947	784733
Affx-88810939	793259
Affx-88810929	808920
Affx-88810856	920112
Affx-88810822	958658
Affx-88810821	958806
Affx-88810801	986153
Affx-88810741	1112753
Affx-88810701	1171545
Affx-88810696	1178908
Affx-88810684	1190964
Affx-88810617	1382691
Affx-88810605	1391016
Affx-88810589	1401890
Affx-88810588	1402488
Affx-88810583	1404428
Affx-88810575	1414763
Affx-88810561	1441088
Affx-88810559	1453008
Affx-88810551	1455753
Affx-88810546	1464248
Affx-88810481	1575735
Affx-88810467	1587962
Affx-88810429	1629606
Affx-88810385	1698614
Affx-88810340	1769835
Affx-88810316	1798708
Affx-88810284	1841962
Affx-88810186	2032090
Affx-88810152	2101329
Affx-88810101	2188276
Affx-88810026	2282230
Affx-88810000	2309764
Affx-88809971	2336793
Affx-88809964	2346249
Affx-88809896	2.42449e+06
Affx-88809858	2.49574e+06
Affx-88809851	2.49763e+06
Affx-88812158	2.68297e+06
Affx-88812116	2.72287e+06
Affx-88812115	2.72812e+06
Affx-88812083	2.77038e+06
Affx-88869543	2.87073e+06
Affx-88869574	2.95637e+06
Affx-88869629	3.02144e+06
Affx-88811447	3.17602e+06
Affx-88811465	3.19857e+06
Affx-88811477	3.21255e+06
Affx-88811538	3.3463e+06
Affx-88811610	3.42916e+06
Affx-88811691	3.51757e+06
Affx-88812884	4.86384e+06
Affx-88812906	4.91846e+06
Affx-88812922	4.93574e+06
Affx-88813037	5.0206e+06
Affx-88813099	5.08426e+06
Affx-88813100	5.08434e+06
Affx-88813101	5.08443e+06
Affx-88813102	5.08459e+06
Affx-88813118	5.09813e+06
Affx-88813177	5.24216e+06
Affx-88813225	5.33636e+06
Affx-88813293	5.43606e+06
Affx-88813422	5.60794e+06
Affx-88813532	5.77134e+06
Affx-88903236	5.83463e+06
Affx-88813688	5.95801e+06
Affx-88813759	6.05416e+06
Affx-88813800	6.10054e+06
Affx-88814115	6.52805e+06
Affx-88814468	7.05447e+06
Affx-88902554	7.07759e+06
Affx-88814541	7.14162e+06
Affx-88889700	8.08733e+06
Affx-88889316	8.74228e+06
Affx-88816831	9.35763e+06
Affx-88816867	9.47685e+06
Affx-88816910	9.55951e+06
Affx-88816985	9.69654e+06
Affx-88817349	1.06305e+07
Affx-88817793	1.12842e+07
Affx-88817800	1.13011e+07
Affx-88817813	1.13144e+07
Affx-88817821	1.13315e+07
Affx-88817824	1.13334e+07
Affx-88817474	1.1725e+07
Affx-88817475	1.17254e+07
Affx-88817481	1.17698e+07
Affx-88817488	1.18114e+07
Affx-88817490	1.18124e+07
Affx-88817495	1.18575e+07
Affx-88902803	1.2024e+07
Affx-88818213	1.21306e+07
Affx-88818287	1.22784e+07
Affx-88818296	1.22882e+07
Affx-88818297	1.22892e+07
Affx-88818338	1.24078e+07
Affx-88818399	1.25864e+07
Affx-88818432	1.26237e+07
Affx-88818442	1.26515e+07
Affx-88818511	1.28491e+07
Affx-88818568	1.29646e+07
Affx-88818569	1.29646e+07
Affx-88816784	1.3095e+07
Affx-88816783	1.30951e+07
Affx-88816748	1.31907e+07
Affx-88816742	1.32028e+07
Affx-88816740	1.32031e+07
Affx-88816738	1.32033e+07
Affx-88816737	1.32036e+07
Affx-88816721	1.32065e+07
Affx-88816707	1.32171e+07
Affx-88816699	1.32245e+07
Affx-88816684	1.32811e+07
Affx-88816622	1.34347e+07
Affx-88816606	1.34509e+07
Affx-88816575	1.35709e+07
Affx-88816573	1.35803e+07
Affx-88816569	1.36155e+07
Affx-88816524	1.37224e+07
Affx-88816523	1.37228e+07
Affx-88816494	1.37994e+07
Affx-88817511	1.38779e+07
Affx-88817392	1.4125e+07
Affx-88817398	1.41261e+07
Affx-88817400	1.41295e+07
Affx-88817408	1.41455e+07
Affx-88817410	1.41466e+07
Affx-88817562	1.42996e+07
Affx-88817649	1.45468e+07
Affx-88817725	1.46626e+07
Affx-88891521	1.4864e+07
Affx-88891524	1.4878e+07
Affx-88891525	1.48786e+07
Affx-88815953	1.53152e+07
Affx-88815966	1.53505e+07
Affx-88815975	1.53775e+07
Affx-88815977	1.53793e+07
Affx-88816003	1.53964e+07
Affx-88816006	1.54027e+07
Affx-88816110	1.56605e+07
Affx-88816124	1.56784e+07
Affx-88816148	1.57007e+07
Affx-88816159	1.57081e+07
Affx-88816160	1.57089e+07
Affx-88816167	1.57317e+07
Affx-88817964	1.59239e+07
Affx-88817969	1.5929e+07
Affx-88817998	1.6014e+07
Affx-88818016	1.60522e+07
Affx-88818022	1.60595e+07
Affx-88815312	1.63862e+07
Affx-88815311	1.6387e+07
Affx-88815277	1.6466e+07
Affx-88815258	1.64932e+07
Affx-88815226	1.66042e+07
Affx-88885953	1.7379e+07
Affx-88885974	1.74189e+07
Affx-88885975	1.742e+07
Affx-88885982	1.7442e+07
Affx-88885991	1.74514e+07
Affx-88885995	1.74705e+07
Affx-88885996	1.74722e+07
Affx-88819088	1.75923e+07
Affx-88819128	1.76639e+07
Affx-88815854	1.79165e+07
Affx-88815814	1.79637e+07
Affx-88815805	1.79672e+07
Affx-88815784	1.79954e+07
Affx-88815778	1.79983e+07
Affx-88815752	1.8077e+07
Affx-88815736	1.81065e+07
Affx-88815722	1.8139e+07
Affx-88815720	1.81393e+07
Affx-88815718	1.81395e+07
Affx-88815712	1.8152e+07
Affx-88815686	1.81982e+07
Affx-88815646	1.83153e+07
Affx-88815640	1.83207e+07
Affx-88815635	1.83515e+07
Affx-88903428	1.83574e+07
Affx-88815621	1.8399e+07
Affx-88903214	1.83995e+07
Affx-88815583	1.84982e+07
Affx-88815026	1.87993e+07
Affx-88815021	1.88162e+07
Affx-88814996	1.8908e+07
Affx-88814980	1.89182e+07
Affx-88814946	1.89772e+07
Affx-88809786	1.96818e+07
Affx-88809770	1.97602e+07
Affx-88809764	1.97986e+07
Affx-88809763	1.97988e+07
Affx-88840403	2.01641e+07
Affx-88840410	2.01758e+07
Affx-88840431	2.02216e+07
Affx-88840432	2.02217e+07
Affx-88840439	2.02238e+07
Affx-88814692	2.07439e+07
Affx-88814743	2.08621e+07
Affx-88814771	2.09255e+07
Affx-88814901	2.12061e+07
Affx-88814903	2.12101e+07
Affx-88815391	2.14404e+07
Affx-88880577	2.16018e+07
Affx-88880583	2.16166e+07
Affx-88880637	2.19959e+07
Affx-88815480	2.23213e+07
Affx-88815511	2.23761e+07
Affx-88815556	2.25737e+07
Affx-88819206	2.26998e+07
Affx-88819240	2.29493e+07
Affx-88819244	2.29633e+07
Affx-88819309	2.31851e+07
Affx-88819335	2.32711e+07
Affx-88819336	2.32711e+07
Affx-88819341	2.32985e+07
Affx-88815354	2.34868e+07
Affx-88815357	2.34887e+07
group 2A
Affx-88822545	122311
Affx-88822548	134184
Affx-88822555	144103
Affx-88822556	144352
Affx-88822587	193031
Affx-88902526	617651
Affx-88822773	692475
Affx-88822763	759556
Affx-88822753	786656
Affx-88822747	796688
Affx-88822724	880483
Affx-88822657	1.07187e+06
Affx-88822640	1.12002e+06
Affx-88891125	1.28314e+06
Affx-88891131	1.29587e+06
Affx-88891164	1.43843e+06
Affx-88891167	1.43881e+06
Affx-88904204	1.64527e+06
Affx-88822920	2.44504e+06
Affx-88822923	2.51238e+06
Affx-88822939	2.54218e+06
Affx-88822942	2.54772e+06
Affx-88822951	2.55896e+06
Affx-88841129	3.37584e+06
Affx-88841136	3.38949e+06
Affx-88841138	3.39455e+06
Affx-88841173	3.45273e+06
Affx-88841178	3.45569e+06
Affx-88841192	3.47943e+06
Affx-88841212	3.5469e+06
Affx-88841213	3.55894e+06
Affx-88841215	3.56287e+06
Affx-88841230	3.60167e+06
Affx-88841232	3.60222e+06
Affx-88841239	3.6084e+06
Affx-88841240	3.60862e+06
Affx-88841245	3.61458e+06
Affx-88841327	3.72169e+06
Affx-88841328	3.72464e+06
Affx-88841357	3.82022e+06
Affx-88841374	3.83415e+06
Affx-88841386	3.91481e+06
Affx-88841388	3.91507e+06
Affx-88841411	3.96892e+06
Affx-88841430	4.02169e+06
Affx-88841433	4.02271e+06
Affx-88820580	4.1139e+06
Affx-88820581	4.1201e+06
Affx-88820622	4.31071e+06
Affx-88820623	4.31098e+06
Affx-88820631	4.32987e+06
Affx-88820633	4.34267e+06
Affx-88820668	4.40824e+06
Affx-88820670	4.41081e+06
Affx-88821009	4.58984e+06
Affx-88821019	4.6131e+06
Affx-88821090	4.83749e+06
Affx-88821136	5.05087e+06
Affx-88860634	5.40507e+06
Affx-88860646	5.40972e+06
Affx-88860666	5.47918e+06
Affx-88821155	5.4987e+06
Affx-88821158	5.50079e+06
Affx-88903158	5.55926e+06
Affx-88821197	5.56907e+06
Affx-88821198	5.56966e+06
Affx-88821202	5.57334e+06
Affx-88821222	5.60001e+06
Affx-88821244	5.66349e+06
Affx-88821252	5.68165e+06
Affx-88821253	5.68187e+06
Affx-88821257	5.69465e+06
Affx-88821279	5.75363e+06
Affx-88821296	5.79702e+06
Affx-88821312	5.82693e+06
Affx-88821327	5.85299e+06
Affx-88821344	5.90193e+06
Affx-88821350	5.91103e+06
Affx-88821358	5.96257e+06
Affx-88821439	6.18643e+06
Affx-88821466	6.24289e+06
Affx-88821491	6.25993e+06
Affx-88821494	6.26226e+06
Affx-88821513	6.28925e+06
Affx-88903606	6.31053e+06
Affx-88822985	6.50476e+06
Affx-88822997	6.51924e+06
Affx-88823003	6.56404e+06
Affx-88823061	6.76383e+06
Affx-88823085	6.81117e+06
Affx-88823092	6.82748e+06
Affx-88822079	7.10385e+06
Affx-88822095	7.13123e+06
Affx-88822141	7.21466e+06
Affx-88822199	7.31742e+06
Affx-88822210	7.33877e+06
Affx-88822241	7.41787e+06
Affx-88822247	7.43647e+06
Affx-88822249	7.43867e+06
Affx-88822263	7.4941e+06
Affx-88822272	7.53032e+06
Affx-88822273	7.54424e+06
Affx-88822283	7.56888e+06
Affx-88822313	7.62723e+06
Affx-88822346	7.69763e+06
Affx-88822360	7.72143e+06
Affx-88822373	7.73653e+06
Affx-88822375	7.73756e+06
Affx-88822381	7.74367e+06
Affx-88822390	7.76155e+06
Affx-88822396	7.78403e+06
Affx-88822406	7.79599e+06
Affx-88822415	7.80658e+06
Affx-88822428	7.83532e+06
Affx-88822430	7.83564e+06
Affx-88822459	7.90594e+06
Affx-88822487	7.96188e+06
Affx-88822492	7.96274e+06
Affx-88822493	7.96743e+06
Affx-88822498	7.97271e+06
Affx-88822504	7.97848e+06
Affx-88819369	9.23864e+06
Affx-88819375	9.24273e+06
Affx-88819390	9.32604e+06
Affx-88819412	9.36225e+06
Affx-88819415	9.36967e+06
Affx-88819417	9.37146e+06
Affx-88819419	9.3733e+06
Affx-88819428	9.38578e+06
Affx-88819491	9.49292e+06
Affx-88819512	9.52873e+06
Affx-88819524	9.58072e+06
Affx-88819529	9.58167e+06
Affx-88819536	9.59471e+06
Affx-88819547	9.60275e+06
Affx-88819560	9.62982e+06
Affx-88819563	9.63828e+06
Affx-88819567	9.64574e+06
Affx-88819571	9.6478e+06
Affx-88819573	9.64838e+06
Affx-88819586	9.66894e+06
Affx-88819597	9.69626e+06
Affx-88819601	9.69889e+06
Affx-88819616	9.74105e+06
Affx-88819618	9.74781e+06
Affx-88819639	9.87788e+06
Affx-88819647	9.90201e+06
Affx-88819650	9.91004e+06
Affx-88819659	9.94473e+06
Affx-88819664	9.94743e+06
Affx-88819678	9.97289e+06
Affx-88819685	1.00028e+07
Affx-88819715	1.00334e+07
Affx-88819729	1.00784e+07
Affx-88819740	1.01051e+07
Affx-88819757	1.01252e+07
Affx-88819771	1.01309e+07
Affx-88819787	1.01746e+07
Affx-88819833	1.02891e+07
Affx-88819838	1.02968e+07
Affx-88819842	1.03131e+07
Affx-88819843	1.03143e+07
Affx-88819850	1.03261e+07
Affx-88819860	1.0348e+07
Affx-88819864	1.03494e+07
Affx-88904213	1.03957e+07
Affx-88819909	1.04373e+07
Affx-88819911	1.04417e+07
Affx-88819924	1.04641e+07
Affx-88819961	1.05428e+07
Affx-88819981	1.05805e+07
Affx-88819993	1.06117e+07
Affx-88819996	1.06202e+07
Affx-88820006	1.06409e+07
Affx-88820007	1.06449e+07
Affx-88820020	1.06783e+07
Affx-88820023	1.06872e+07
Affx-88820044	1.07203e+07
Affx-88820101	1.08562e+07
Affx-88820132	1.08827e+07
Affx-88820135	1.091e+07
Affx-88820188	1.09759e+07
Affx-88820190	1.09764e+07
Affx-88820195	1.09815e+07
Affx-88820241	1.10814e+07
Affx-88820258	1.10909e+07
Affx-88820334	1.11602e+07
Affx-88820368	1.12531e+07
Affx-88820393	1.13638e+07
Affx-88820395	1.13658e+07
Affx-88820417	1.1391e+07
Affx-88821540	11930017
Affx-88821558	12001640
Affx-88821559	12001685
Affx-88821597	12082467
Affx-88821607	12088966
Affx-88821623	12122584
Affx-88821653	12194081
Affx-88821672	12239351
Affx-88821673	12239382
Affx-88821687	12246473
Affx-88821694	12249323
Affx-88821771	12428369
Affx-88821785	12474153
Affx-88821822	12525402
Affx-88821881	12684716
Affx-88821893	12713452
Affx-88821895	12715107
Affx-88821902	12745368
Affx-88821909	12769173
Affx-88821912	12779443
Affx-88821915	12780201
Affx-88821920	12792329
Affx-88821924	12795546
Affx-88821967	12830495
Affx-88821979	12864848
Affx-88821981	12865710
Affx-88821996	12900002
Affx-88822013	12925567
Affx-88822018	12934698
Affx-88822037	12960993
Affx-88822038	12961045
Affx-88822046	12963618
Affx-88822054	12967851
Affx-88822058	12970823
Affx-88820678	13035430
Affx-88820687	13044604
Affx-88820690	13056605
Affx-88820694	13074940
Affx-88820706	13091934
Affx-88820707	13092134
Affx-88820756	13237764
Affx-88820767	13272320
Affx-88820771	13279387
Affx-88820786	13293150
Affx-88820799	13306966
Affx-88820810	13311496
Affx-88820814	13316099
Affx-88820822	13324403
Affx-88820830	13348834
Affx-88820837	13356861
Affx-88820872	13413001
Affx-88820876	13428529
Affx-88820882	13439322
Affx-88820883	13441044
Affx-88820885	13445473
Affx-88820931	13478834
Affx-88820933	13480567
Affx-88820948	13490404
Affx-88820949	13494100
Affx-88820951	13496197
Affx-88820956	13510727
Affx-88820963	13531846
Affx-88820964	13536691
Affx-88820970	13552685
Affx-88820972	13564679
Affx-88823190	13592457
Affx-88823192	13592625
Affx-88823197	13594986
Affx-88823220	13621111
Affx-88823225	13625829
Affx-88823234	13642121
Affx-88823238	13648429
Affx-88823245	13665465
Affx-88823246	13666280
Affx-88823260	13674963
Affx-88823310	13836882
Affx-88904141	13899024
Affx-88823344	13937806
Affx-88823406	14086486
Affx-88823417	14108144
Affx-88823425	14119721
Affx-88823434	14137640
Affx-88823438	14140976
Affx-88823442	14156670
Affx-88823447	14158065
Affx-88823455	14174311
Affx-88823471	14222262
Affx-88823478	14246922
Affx-88823479	14247102
Affx-88823528	14290240
Affx-88823533	14294979
Affx-88823548	14346303
Affx-88823558	14354993
Affx-88823564	14359370
Affx-88823568	14364474
Affx-88823579	14397123
Affx-88823581	14398197
Affx-88823670	14542973
Affx-88823699	14573436
Affx-88823730	14641524
Affx-88823734	14645018
Affx-88823754	14680755
Affx-88823758	14688728
Affx-88823783	14748121
Affx-88823786	14748935
Affx-88823805	14827408
Affx-88823820	14838832
Affx-88823821	14838945
Affx-88902853	14843620
Affx-88823837	14893559
Affx-88823841	14899117
Affx-88823848	14906439
Affx-88823877	14976458
Affx-88823886	14983372
Affx-88823888	14984432
Affx-88823911	15052860
Affx-88823921	15085683
Affx-88823943	15141743
Affx-88823964	15209405
Affx-88823971	15245532
Affx-88824072	15540756
Affx-88824077	15544767
Affx-88824084	15559064
Affx-88824090	15570402
Affx-88824094	15577279
Affx-88824097	15582364
Affx-88824098	15582416
Affx-88824099	15583086
Affx-88824123	15627941
Affx-88824133	15652166
Affx-88824138	15661646
Affx-88824166	15691601
Affx-88824174	15713461
Affx-88824183	15721760
Affx-88824188	15723754
Affx-88824189	15724635
Affx-88824203	15735708
Affx-88824210	15752258
Affx-88824211	15752415
Affx-88824217	15758980
Affx-88824223	15762599
Affx-88824224	15762732
Affx-88824227	15769646
Affx-88824241	15827651
Affx-88824257	15918270
Affx-88824265	15944454
Affx-88824266	15946931
Affx-88824268	15947963
Affx-88824280	15960594
Affx-88824292	15983953
Affx-88824293	15990933
Affx-88824303	16019313
Affx-88824315	16037734
Affx-88824333	16120968
Affx-88824355	16167807
Affx-88824358	16168951
Affx-88824364	16173256
Affx-88825386	1.6323e+07
Affx-88825382	1.6327e+07
Affx-88825352	1.63953e+07
Affx-88825341	1.64049e+07
Affx-88825337	1.64055e+07
Affx-88825297	1.64937e+07
Affx-88825291	1.65095e+07
Affx-88825280	1.65376e+07
Affx-88825279	1.65385e+07
Affx-88825274	1.65503e+07
Affx-88825267	1.65639e+07
Affx-88825264	1.65645e+07
Affx-88825243	1.65897e+07
Affx-88825227	1.66144e+07
Affx-88825225	1.66149e+07
Affx-88825209	1.66351e+07
Affx-88825199	1.6657e+07
Affx-88825180	1.6693e+07
Affx-88825126	1.6761e+07
Affx-88825112	1.68241e+07
Affx-88825104	1.68312e+07
Affx-88825076	1.68698e+07
Affx-88825057	1.69249e+07
Affx-88825039	1.69431e+07
Affx-88825034	1.69509e+07
Affx-88825024	1.69565e+07
Affx-88825003	1.69975e+07
Affx-88824995	1.70005e+07
Affx-88824993	1.70043e+07
Affx-88824989	1.70094e+07
Affx-88824954	1.70463e+07
Affx-88824902	1.71205e+07
Affx-88824827	1.72768e+07
Affx-88824807	1.72883e+07
Affx-88824801	1.72914e+07
Affx-88824795	1.7321e+07
Affx-88824785	1.73456e+07
Affx-88824775	1.73586e+07
Affx-88824766	1.73677e+07
Affx-88824744	1.74016e+07
Affx-88824742	1.74027e+07
Affx-88824725	1.74434e+07
Affx-88824718	1.74472e+07
Affx-88824704	1.74557e+07
Affx-88824680	1.75108e+07
Affx-88824679	1.75116e+07
Affx-88824651	1.7575e+07
Affx-88824642	1.75915e+07
Affx-88824635	1.7607e+07
Affx-88824631	1.76093e+07
Affx-88824621	1.76161e+07
Affx-88824603	1.76516e+07
Affx-88824601	1.76524e+07
Affx-88824597	1.7667e+07
Affx-88824593	1.76781e+07
Affx-88824587	1.77168e+07
Affx-88824579	1.77232e+07
Affx-88824564	1.77569e+07
Affx-88824552	1.77667e+07
Affx-88824507	1.78846e+07
Affx-88824502	1.78941e+07
Affx-88824496	1.7906e+07
Affx-88824491	1.79119e+07
Affx-88824488	1.79495e+07
Affx-88824485	1.79516e+07
Affx-88824484	1.7953e+07
Affx-88824477	1.79704e+07
Affx-88824474	1.798e+07
Affx-88824464	1.8041e+07
Affx-88824461	1.80414e+07
Affx-88824459	1.80417e+07
Affx-88824427	1.81218e+07
Affx-88824426	1.81241e+07
Affx-88825671	18230720
Affx-88825667	18234096
Affx-88825630	18328599
Affx-88825612	18354898
Affx-88825608	18355939
Affx-88825606	18356056
Affx-88825579	18380142
Affx-88825567	18435637
Affx-88825563	18437720
Affx-88825561	18440335
Affx-88825557	18441406
Affx-88825552	18442520
Affx-88903989	18454848
Affx-88825493	18526536
Affx-88825475	18561369
Affx-88903462	18571348
Affx-88825417	18678091
Affx-88825685	18870394
Affx-88825690	18899576
Affx-88825718	18977458
Affx-88825728	18979557
Affx-88825737	18991481
Affx-88825754	19045494
Affx-88825761	19056607
Affx-88825763	19058212
Affx-88825764	19059490
Affx-88825778	19094135
Affx-88825779	19094164
Affx-88825789	19109845
Affx-88825791	19110263
Affx-88825793	19112912
Affx-88825811	19162412
Affx-88825851	19246461
Affx-88825852	19246500
Affx-88825857	19258853
Affx-88825899	19369373
Affx-88825912	19393945
Affx-88825932	19403969
Affx-88825944	19432879
Affx-88825951	19441804
Affx-88825960	19467937
Affx-88825981	19491279
Affx-88825986	19493520
Affx-88826008	19548329
Affx-88826011	19550108
Affx-88826014	19551857
Affx-88826015	19554117
Affx-88826021	19589177
Affx-88826023	19599079
Affx-88826042	19612786
Affx-88826054	19621763
Affx-88826089	19688177
Affx-88826097	19699248
Affx-88826155	19763074
Affx-88826196	20197877
Affx-88826201	20199598
Affx-88826220	20240261
Affx-88826254	20290120
Affx-88826273	20313110
Affx-88826276	20314997
Affx-88826282	20317624
Affx-88826309	20380288
Affx-88826317	20421120
Affx-88826327	20431764
Affx-88903298	20511789
Affx-88826383	20552248
Affx-88826388	20559793
Affx-88826426	20612322
Affx-88826434	20617609
Affx-88826435	20618115
Affx-88826455	20649355
Affx-88826465	20666425
Affx-88826490	20713939
Affx-88826514	20756479
Affx-88826515	20757460
Affx-88826538	20812877
Affx-88826564	20862980
Affx-88826573	20881037
Affx-88826590	20914517
Affx-88826591	20917566
Affx-88826605	20930221
Affx-88826620	20965543
Affx-88826621	20965941
Affx-88826682	21044826
Affx-88826720	21119652
Affx-88826768	21174065
Affx-88826770	21175701
Affx-88826774	21182025
Affx-88826777	21183606
Affx-88826791	21195632
Affx-88826792	21196112
Affx-88826814	21221730
Affx-88826820	21227657
Affx-88826839	21306102
Affx-88826890	21339187
Affx-88902593	21352280
Affx-88826924	21397008
Affx-88826926	21398609
Affx-88826938	21421387
Affx-88826944	21427847
Affx-88826959	21456478
Affx-88826964	21471215
Affx-88826970	21478390
Affx-88826986	21494713
Affx-88826992	21500256
Affx-88826999	21511034
Affx-88827000	21511581
Affx-88827021	21528713
Affx-88827053	21549267
Affx-88827079	21569527
Affx-88827089	21580915
Affx-88827113	21608651
Affx-88827140	21663993
Affx-88827142	21665642
[truncated: 9,627 more rows]
