# Supplementary material for: Quantitative trait loci controlling Phytophthora cactorum resistance in the cultivated octoploid strawberry (Fragaria × ananassa)
Source: Hortic Res. 2019 May 1;6:60. doi: 10.1038/s41438-019-0136-4 (PMC6491645; doi:10.1038/s41438-019-0136-4)
Supplement: Supplementary file 10 — Dataset 2 [file 41438_2019_136_MOESM10_ESM.xlsx]

## Sheet: Sheet1
Group and marker name	Approximate 'pseudo' F. vesca physical position
group 1A
Affx-88809735	21158
Affx-88809643	120783
Affx-88809642	121443
Affx-88809587	187264
Affx-88809575	202225
Affx-88809350	427333
Affx-88809334	440129
Affx-88809322	450831
Affx-88809296	489220
Affx-88809203	635643
Affx-88809198	639301
Affx-88809189	655572
Affx-88810984	760136
Affx-88810938	793439
Affx-88810914	831032
Affx-88810913	831490
Affx-88810898	865435
Affx-88810897	866027
Affx-88810865	906450
Affx-88810844	939478
Affx-88810833	950690
Affx-88810810	971591
Affx-88810783	1037461
Affx-88810769	1046774
Affx-88810763	1055323
Affx-88810655	1339122
Affx-88810623	1379379
Affx-88810600	1394547
Affx-88810556	1454737
Affx-88810442	1620478
Affx-88810407	1661855
Affx-88903773	1732138
Affx-88810346	1768922
Affx-88810233	1950937
Affx-88810216	2001401
Affx-88810195	2018755
Affx-88810190	2020590
Affx-88810185	2032476
Affx-88810165	2089782
Affx-88810160	2094590
Affx-88810135	2119646
Affx-88810114	2149699
Affx-88810080	2211251
Affx-88810023	2282733
Affx-88809990	2321517
Affx-88809989	2325307
Affx-88809975	2334520
Affx-88809940	2384819
Affx-88809922	2393808
Affx-88809883	2.4401e+06
Affx-88809863	2.48063e+06
Affx-88812128	2.70739e+06
Affx-88812092	2.7608e+06
Affx-88812056	2.80351e+06
Affx-88812039	2.81501e+06
Affx-88812036	2.81653e+06
Affx-88869578	2.96377e+06
Affx-88869602	2.9911e+06
Affx-88869673	3.10271e+06
Affx-88869687	3.11438e+06
Affx-88869688	3.11452e+06
Affx-88869692	3.11795e+06
Affx-88811434	3.16035e+06
Affx-88811450	3.17738e+06
Affx-88811451	3.1796e+06
Affx-88811469	3.20232e+06
Affx-88811474	3.21217e+06
Affx-88811492	3.23872e+06
Affx-88811501	3.25209e+06
Affx-88811505	3.26369e+06
Affx-88811576	3.37629e+06
Affx-88811617	3.43994e+06
Affx-88811635	3.44977e+06
Affx-88811686	3.51431e+06
Affx-88811702	3.52209e+06
Affx-88811745	3.58093e+06
Affx-88811773	3.61391e+06
Affx-88811809	3.66504e+06
Affx-88811813	3.6805e+06
Affx-88811814	3.68071e+06
Affx-88811816	3.69292e+06
Affx-88811819	3.70125e+06
Affx-88811821	3.7058e+06
Affx-88811846	3.74253e+06
Affx-88811873	3.77747e+06
Affx-88811888	3.80006e+06
Affx-88811895	3.80755e+06
Affx-88811898	3.80969e+06
Affx-88811904	3.81368e+06
Affx-88812237	3.86697e+06
Affx-88812244	3.87151e+06
Affx-88812266	3.89729e+06
Affx-88812284	3.91278e+06
Affx-88812285	3.91294e+06
Affx-88812303	3.93806e+06
Affx-88812304	3.93827e+06
Affx-88812314	3.9483e+06
Affx-88812318	3.96008e+06
Affx-88812328	3.96468e+06
Affx-88812348	4.00203e+06
Affx-88812350	4.0027e+06
Affx-88812356	4.0146e+06
Affx-88812369	4.02627e+06
Affx-88812376	4.04071e+06
Affx-88812421	4.11535e+06
Affx-88812436	4.13107e+06
Affx-88812453	4.15368e+06
Affx-88812461	4.15761e+06
Affx-88904273	4.18906e+06
Affx-88812496	4.20068e+06
Affx-88812510	4.21779e+06
Affx-88812513	4.22345e+06
Affx-88812572	4.30531e+06
Affx-88903188	4.30907e+06
Affx-88812576	4.31272e+06
Affx-88812580	4.31949e+06
Affx-88812583	4.334e+06
Affx-88812590	4.35478e+06
Affx-88812597	4.38215e+06
Affx-88812638	4.4261e+06
Affx-88812642	4.42933e+06
Affx-88812666	4.47162e+06
Affx-88812676	4.48204e+06
Affx-88812684	4.49214e+06
Affx-88812703	4.54315e+06
Affx-88812717	4.58727e+06
Affx-88812723	4.59598e+06
Affx-88812726	4.59835e+06
Affx-88812728	4.59901e+06
Affx-88812757	4.65001e+06
Affx-88812762	4.65165e+06
Affx-88812795	4.68729e+06
Affx-88812800	4.69162e+06
Affx-88812840	4.79549e+06
Affx-88812850	4.81372e+06
Affx-88812871	4.84706e+06
Affx-88812904	4.91289e+06
Affx-88812909	4.92166e+06
Affx-88812919	4.93451e+06
Affx-88812939	4.95161e+06
Affx-88812945	4.95748e+06
Affx-88812994	4.99046e+06
Affx-88812998	4.99365e+06
Affx-88813001	4.99411e+06
Affx-88813020	5.00478e+06
Affx-88813083	5.07374e+06
Affx-88813084	5.07408e+06
Affx-88813108	5.0904e+06
Affx-88813129	5.11333e+06
Affx-88813134	5.11564e+06
Affx-88813135	5.11597e+06
Affx-88813292	5.43599e+06
Affx-88813321	5.47285e+06
Affx-88813353	5.51073e+06
Affx-88813410	5.58035e+06
Affx-88813411	5.58106e+06
Affx-88813420	5.60678e+06
Affx-88813421	5.60682e+06
Affx-88813568	5.82623e+06
Affx-88813593	5.85755e+06
Affx-88813632	5.9067e+06
Affx-88813685	5.95688e+06
Affx-88813837	6.15207e+06
Affx-88813985	6.36019e+06
Affx-88814039	6.45481e+06
Affx-88814069	6.48613e+06
Affx-88814107	6.52169e+06
Affx-88814169	6.62951e+06
Affx-88814203	6.66249e+06
Affx-88814247	6.72936e+06
Affx-88814261	6.73778e+06
Affx-88814274	6.75037e+06
Affx-88814351	6.87901e+06
Affx-88814464	7.03958e+06
Affx-88814484	7.07526e+06
Affx-88903724	7.13631e+06
Affx-88814550	7.14841e+06
Affx-88814565	7.19442e+06
Affx-88889744	8.00065e+06
Affx-88889742	8.00135e+06
Affx-88889741	8.00159e+06
Affx-88889704	8.07442e+06
Affx-88903792	8.09326e+06
Affx-88889652	8.21705e+06
Affx-88889646	8.21953e+06
Affx-88889644	8.22032e+06
Affx-88889637	8.24082e+06
Affx-88889635	8.24211e+06
Affx-88889631	8.2465e+06
Affx-88889618	8.26461e+06
Affx-88889595	8.32497e+06
Affx-88889584	8.33787e+06
Affx-88889361	8.68331e+06
Affx-88889355	8.68451e+06
Affx-88889341	8.70412e+06
Affx-88889226	8.96502e+06
Affx-88889190	9.07311e+06
Affx-88889119	9.17005e+06
Affx-88889111	9.18299e+06
Affx-88889064	9.24396e+06
Affx-88889024	9.29134e+06
Affx-88889013	9.31165e+06
Affx-88816847	9.38589e+06
Affx-88816858	9.43304e+06
Affx-88816880	9.50643e+06
Affx-88902867	9.6434e+06
Affx-88816999	9.71887e+06
Affx-88817003	9.7222e+06
Affx-88817006	9.72324e+06
Affx-88817009	9.72839e+06
Affx-88817049	9.79798e+06
Affx-88817150	1.00658e+07
Affx-88817162	1.00799e+07
Affx-88817170	1.00881e+07
Affx-88817171	1.00896e+07
Affx-88817196	1.02219e+07
Affx-88817198	1.02277e+07
Affx-88817219	1.03047e+07
Affx-88817222	1.03054e+07
Affx-88817225	1.03057e+07
Affx-88817234	1.03269e+07
Affx-88817248	1.03669e+07
Affx-88816726	1.32062e+07
Affx-88816677	1.32945e+07
Affx-88816619	1.34407e+07
Affx-88816613	1.34446e+07
Affx-88816602	1.34564e+07
Affx-88816553	1.36636e+07
Affx-88816488	1.3804e+07
Affx-88817512	1.3879e+07
Affx-88817513	1.38814e+07
Affx-88817518	1.38916e+07
Affx-88817532	1.39718e+07
Affx-88817378	1.40866e+07
Affx-88817384	1.41031e+07
Affx-88817405	1.41424e+07
Affx-88817413	1.41484e+07
Affx-88817414	1.41485e+07
Affx-88817418	1.41494e+07
Affx-88817427	1.41538e+07
Affx-88817433	1.41725e+07
Affx-88817699	1.46489e+07
Affx-88817707	1.46541e+07
Affx-88817716	1.46561e+07
Affx-88891563	1.49597e+07
Affx-88815956	1.53235e+07
Affx-88815962	1.53382e+07
Affx-88815994	1.53888e+07
Affx-88816023	1.54551e+07
Affx-88816026	1.54571e+07
Affx-88816038	1.54726e+07
Affx-88816055	1.55033e+07
Affx-88816062	1.55331e+07
Affx-88816064	1.55557e+07
Affx-88816067	1.55664e+07
Affx-88816085	1.55995e+07
Affx-88816095	1.56317e+07
Affx-88816099	1.56366e+07
Affx-88816105	1.56401e+07
Affx-88816107	1.56458e+07
Affx-88816109	1.56599e+07
Affx-88816123	1.56782e+07
Affx-88816135	1.56914e+07
Affx-88816139	1.56946e+07
Affx-88816155	1.57054e+07
Affx-88817869	1.57682e+07
Affx-88817871	1.5769e+07
Affx-88817877	1.57813e+07
Affx-88817892	1.58318e+07
Affx-88817913	1.58644e+07
Affx-88817921	1.5873e+07
Affx-88817928	1.58787e+07
Affx-88817932	1.58824e+07
Affx-88817941	1.5894e+07
Affx-88817943	1.58941e+07
Affx-88817946	1.59016e+07
Affx-88817947	1.59033e+07
Affx-88817952	1.59101e+07
Affx-88817959	1.59192e+07
Affx-88817960	1.59231e+07
Affx-88817994	1.59997e+07
Affx-88818002	1.60296e+07
Affx-88818003	1.60304e+07
Affx-88818005	1.60327e+07
Affx-88818012	1.60474e+07
Affx-88818042	1.60857e+07
Affx-88818043	1.6086e+07
Affx-88818044	1.60929e+07
Affx-88818045	1.6093e+07
Affx-88818056	1.61774e+07
Affx-88818074	1.62353e+07
Affx-88903717	1.62383e+07
Affx-88818086	1.62897e+07
Affx-88818102	1.63179e+07
Affx-88818104	1.6322e+07
Affx-88815313	1.63859e+07
Affx-88815298	1.64159e+07
Affx-88815297	1.64159e+07
Affx-88815283	1.6451e+07
Affx-88815275	1.6477e+07
Affx-88815274	1.64774e+07
Affx-88815272	1.64796e+07
Affx-88815268	1.64801e+07
Affx-88815249	1.65398e+07
Affx-88815247	1.6541e+07
Affx-88815229	1.65887e+07
Affx-88902699	1.66176e+07
Affx-88815218	1.66238e+07
Affx-88815206	1.66614e+07
Affx-88815191	1.6683e+07
Affx-88815184	1.66882e+07
Affx-88815178	1.67062e+07
Affx-88815174	1.67187e+07
Affx-88815173	1.67188e+07
Affx-88815167	1.67319e+07
Affx-88815165	1.6736e+07
Affx-88815163	1.67392e+07
Affx-88815161	1.67425e+07
Affx-88815157	1.67453e+07
Affx-88815153	1.67513e+07
Affx-88886005	1.74877e+07
Affx-88819081	1.75621e+07
Affx-88819106	1.76069e+07
Affx-88819111	1.76109e+07
Affx-88819132	1.76659e+07
Affx-88819152	1.77414e+07
Affx-88819156	1.77665e+07
Affx-88819176	1.77883e+07
Affx-88815873	1.7842e+07
Affx-88815798	1.79723e+07
Affx-88815772	1.80143e+07
Affx-88815769	1.80178e+07
Affx-88815759	1.80701e+07
Affx-88815757	1.8075e+07
Affx-88815754	1.80763e+07
Affx-88815748	1.8084e+07
Affx-88815721	1.81391e+07
Affx-88815710	1.81541e+07
Affx-88815708	1.81551e+07
Affx-88815703	1.81586e+07
Affx-88815700	1.81592e+07
Affx-88815676	1.82127e+07
Affx-88815675	1.82292e+07
Affx-88903679	1.82298e+07
Affx-88815665	1.82493e+07
Affx-88815650	1.83099e+07
Affx-88815644	1.83178e+07
Affx-88815627	1.8372e+07
Affx-88815610	1.84086e+07
Affx-88815605	1.84195e+07
Affx-88815599	1.84448e+07
Affx-88815597	1.84496e+07
Affx-88815590	1.8464e+07
Affx-88815139	1.85194e+07
Affx-88815134	1.85254e+07
Affx-88815102	1.86147e+07
Affx-88815043	1.87793e+07
Affx-88815040	1.87801e+07
Affx-88815028	1.87904e+07
Affx-88815004	1.88298e+07
Affx-88814992	1.89093e+07
Affx-88814982	1.89181e+07
Affx-88814971	1.89344e+07
Affx-88814965	1.89462e+07
Affx-88814954	1.89691e+07
Affx-88809812	1.9516e+07
Affx-88809780	1.97521e+07
Affx-88809776	1.97562e+07
Affx-88809772	1.97598e+07
Affx-88809767	1.97958e+07
Affx-88809760	1.98001e+07
Affx-88840374	2.01042e+07
Affx-88840377	2.01068e+07
Affx-88840380	2.01208e+07
Affx-88840436	2.02232e+07
Affx-88840442	2.0225e+07
Affx-88840445	2.02326e+07
Affx-88840455	2.02502e+07
Affx-88814650	2.04419e+07
Affx-88814653	2.04615e+07
Affx-88814665	2.06798e+07
Affx-88814666	2.06805e+07
Affx-88814678	2.07197e+07
Affx-88814681	2.07323e+07
Affx-88814707	2.07625e+07
Affx-88814718	2.07761e+07
Affx-88814739	2.08597e+07
Affx-88814741	2.08611e+07
Affx-88814750	2.08745e+07
Affx-88814755	2.08835e+07
Affx-88814761	2.08902e+07
Affx-88814797	2.09758e+07
Affx-88814810	2.10012e+07
Affx-88814862	2.11485e+07
Affx-88814872	2.11521e+07
Affx-88814875	2.11642e+07
Affx-88814883	2.11756e+07
Affx-88814899	2.12043e+07
Affx-88814929	2.12929e+07
Affx-88814932	2.13192e+07
Affx-88814933	2.13193e+07
Affx-88815398	2.14652e+07
Affx-88815418	2.15213e+07
Affx-88815419	2.15282e+07
Affx-88880568	2.15637e+07
Affx-88880605	2.18884e+07
Affx-88880640	2.19964e+07
Affx-88880667	2.2071e+07
Affx-88880669	2.20738e+07
Affx-88880676	2.20789e+07
Affx-88815429	2.2117e+07
Affx-88815436	2.21193e+07
Affx-88815445	2.21782e+07
Affx-88815452	2.22271e+07
Affx-88815484	2.23226e+07
Affx-88815495	2.23315e+07
Affx-88815508	2.23521e+07
Affx-88815522	2.24314e+07
Affx-88815546	2.24974e+07
Affx-88815560	2.25776e+07
Affx-88815567	2.26135e+07
Affx-88815576	2.26376e+07
Affx-88819218	2.27934e+07
Affx-88819220	2.28011e+07
Affx-88819227	2.28438e+07
Affx-88819232	2.28549e+07
Affx-88819242	2.29513e+07
Affx-88819243	2.29514e+07
Affx-88819272	2.30691e+07
Affx-88819276	2.30755e+07
Affx-88819288	2.31048e+07
Affx-88819290	2.31084e+07
Affx-88819296	2.31124e+07
Affx-88819303	2.31558e+07
Affx-88819311	2.31916e+07
Affx-88819331	2.32605e+07
Affx-88819332	2.32608e+07
Affx-88815334	2.34037e+07
Affx-88815351	2.34861e+07
Affx-88815359	2.3503e+07
Affx-88815362	2.35495e+07
group 1B
Affx-88809721	43607
Affx-88809664	107836
Affx-88809611	149878
Affx-88809604	162501
Affx-88809552	231874
Affx-88809544	240012
Affx-88809421	344095
Affx-88809419	345054
Affx-88809401	363216
Affx-88809316	460040
Affx-88809238	575810
Affx-88809201	635935
Affx-88810990	733760
Affx-88810979	767645
Affx-88810958	781065
Affx-88810920	823418
Affx-88810906	838616
Affx-88810872	903795
Affx-88810846	934007
Affx-88810839	943868
Affx-88810825	958215
Affx-88810823	958578
Affx-88810811	971229
Affx-88810743	1106673
Affx-88810742	1110112
Affx-88810733	1131254
Affx-88810668	1324444
Affx-88810663	1330948
Affx-88810616	1382794
Affx-88810610	1387193
Affx-88810608	1387662
Affx-88810604	1391066
Affx-88810586	1403821
Affx-88810516	1519606
Affx-88810500	1552461
Affx-88810391	1685458
Affx-88810373	1719012
Affx-88810349	1758316
Affx-88810256	1916888
Affx-88810250	1926842
Affx-88810234	1950849
Affx-88810174	2050188
Affx-88810063	2226994
Affx-88810037	2278854
Affx-88810019	2284899
Affx-88809965	2344953
Affx-88809929	2392900
Affx-88809928	2393174
Affx-88809926	2393264
Affx-88809923	2393767
Affx-88809885	2.43783e+06
Affx-88809884	2.4382e+06
Affx-88809859	2.49539e+06
Affx-88812190	2.62279e+06
Affx-88812137	2.69772e+06
Affx-88869538	2.86856e+06
Affx-88869540	2.87019e+06
Affx-88869601	2.98933e+06
Affx-88811449	3.17693e+06
Affx-88811462	3.19652e+06
Affx-88811483	3.21861e+06
Affx-88811566	3.36854e+06
Affx-88811594	3.39657e+06
Affx-88811602	3.4189e+06
Affx-88811663	3.4882e+06
Affx-88811705	3.52245e+06
Affx-88811734	3.54581e+06
Affx-88811847	3.74376e+06
Affx-88812567	4.30165e+06
Affx-88812594	4.37803e+06
Affx-88812601	4.38676e+06
Affx-88812618	4.40048e+06
Affx-88812626	4.41071e+06
Affx-88812788	4.68042e+06
Affx-88812796	4.68735e+06
Affx-88812875	4.85452e+06
Affx-88812882	4.86295e+06
Affx-88812967	4.9762e+06
Affx-88813004	4.99673e+06
Affx-88813010	5.00084e+06
Affx-88813036	5.02053e+06
Affx-88813039	5.02137e+06
Affx-88813157	5.21737e+06
Affx-88813165	5.22745e+06
Affx-88813188	5.24844e+06
Affx-88813192	5.26727e+06
Affx-88813233	5.34136e+06
Affx-88813334	5.49048e+06
Affx-88813346	5.50528e+06
Affx-88813430	5.61822e+06
Affx-88813651	5.91658e+06
Affx-88813654	5.92174e+06
Affx-88813965	6.35153e+06
Affx-88814214	6.6904e+06
Affx-88814469	7.05469e+06
Affx-88814574	7.20217e+06
Affx-88889707	8.06842e+06
Affx-88889460	8.52791e+06
Affx-88816935	9.62476e+06
Affx-88816952	9.63947e+06
Affx-88816976	9.68106e+06
Affx-88817024	9.74142e+06
Affx-88817115	1.00011e+07
Affx-88817131	1.00389e+07
Affx-88817163	1.00808e+07
Affx-88817236	1.03281e+07
Affx-88817244	1.03592e+07
Affx-88817290	1.04812e+07
Affx-88817296	1.04835e+07
Affx-88817307	1.04942e+07
Affx-88817323	1.05248e+07
Affx-88817331	1.05766e+07
Affx-88817337	1.0603e+07
Affx-88817347	1.0624e+07
Affx-88817486	1.17906e+07
Affx-88818130	1.19595e+07
Affx-88818145	1.20056e+07
Affx-88818153	1.20074e+07
Affx-88818231	1.21541e+07
Affx-88818274	1.2261e+07
Affx-88818291	1.22789e+07
Affx-88818332	1.24035e+07
Affx-88818397	1.25857e+07
Affx-88818410	1.26039e+07
Affx-88818447	1.26607e+07
Affx-88818472	1.27252e+07
Affx-88818526	1.28656e+07
Affx-88818557	1.29376e+07
Affx-88816790	1.30722e+07
Affx-88816743	1.32022e+07
Affx-88816691	1.32741e+07
Affx-88816660	1.33529e+07
Affx-88816657	1.33541e+07
Affx-88816644	1.33876e+07
Affx-88816633	1.3424e+07
Affx-88816627	1.34268e+07
Affx-88816541	1.36778e+07
Affx-88816539	1.3679e+07
Affx-88816532	1.37084e+07
Affx-88816497	1.3766e+07
Affx-88817522	1.39177e+07
Affx-88817389	1.41085e+07
Affx-88817401	1.41333e+07
Affx-88817419	1.41494e+07
Affx-88817589	1.43654e+07
Affx-88817635	1.45152e+07
Affx-88817639	1.45176e+07
Affx-88817651	1.45485e+07
Affx-88817673	1.45914e+07
Affx-88817697	1.46475e+07
Affx-88817720	1.46569e+07
Affx-88817736	1.46729e+07
Affx-88817778	1.47272e+07
Affx-88891494	1.48254e+07
Affx-88891508	1.48534e+07
Affx-88815883	1.5063e+07
Affx-88815973	1.53769e+07
Affx-88817883	1.57838e+07
Affx-88817968	1.59276e+07
Affx-88818075	1.62366e+07
Affx-88818090	1.63064e+07
Affx-88818098	1.63102e+07
Affx-88815279	1.64576e+07
Affx-88815213	1.66419e+07
Affx-88885983	1.74446e+07
Affx-88819168	1.77814e+07
Affx-88815852	1.79168e+07
Affx-88815837	1.79377e+07
Affx-88903856	1.79578e+07
Affx-88815777	1.7999e+07
Affx-88815622	1.8399e+07
Affx-88815140	1.85189e+07
Affx-88815113	1.86006e+07
Affx-88815107	1.86099e+07
Affx-88815105	1.86114e+07
Affx-88903226	1.86395e+07
Affx-88809805	1.95722e+07
Affx-88809751	1.99014e+07
Affx-88809749	1.9905e+07
Affx-88840389	2.01414e+07
Affx-88840406	2.0166e+07
Affx-88840418	2.02013e+07
Affx-88840437	2.02236e+07
Affx-88840438	2.02238e+07
Affx-88840441	2.02246e+07
Affx-88814664	2.06778e+07
Affx-88814713	2.07716e+07
Affx-88814714	2.07721e+07
Affx-88814715	2.07726e+07
Affx-88814723	2.07908e+07
Affx-88814795	2.09747e+07
Affx-88814800	2.09789e+07
Affx-88814805	2.09918e+07
Affx-88814818	2.10424e+07
Affx-88814895	2.12026e+07
Affx-88814908	2.12169e+07
Affx-88814920	2.12368e+07
Affx-88814930	2.1311e+07
Affx-88815377	2.13774e+07
Affx-88815381	2.13941e+07
Affx-88815385	2.13992e+07
Affx-88815392	2.1442e+07
Affx-88815411	2.15037e+07
Affx-88815412	2.15039e+07
Affx-88815413	2.15046e+07
Affx-88815414	2.15047e+07
Affx-88880617	2.19743e+07
Affx-88880621	2.1978e+07
Affx-88880625	2.19846e+07
Affx-88880655	2.2016e+07
Affx-88880668	2.20721e+07
Affx-88815463	2.2264e+07
Affx-88815467	2.22707e+07
Affx-88815483	2.23225e+07
Affx-88815499	2.23343e+07
Affx-88815500	2.23346e+07
Affx-88815518	2.24249e+07
Affx-88815550	2.25067e+07
Affx-88815552	2.25188e+07
Affx-88815561	2.25803e+07
Affx-88815571	2.26319e+07
Affx-88815573	2.26344e+07
Affx-88815577	2.26377e+07
Affx-88815578	2.26381e+07
Affx-88819217	2.27926e+07
Affx-88819233	2.28551e+07
Affx-88819248	2.29808e+07
Affx-88819250	2.29825e+07
Affx-88819254	2.2988e+07
Affx-88819255	2.29883e+07
Affx-88819265	2.3029e+07
Affx-88819289	2.31061e+07
Affx-88819292	2.311e+07
Affx-88819298	2.31382e+07
Affx-88819340	2.32963e+07
Affx-88856326	2.33485e+07
Affx-88856327	2.33493e+07
Affx-88856330	2.33499e+07
group 1C
Affx-88809498	285466
Affx-88809270	520514
Affx-88810959	781034
Affx-88810956	781831
Affx-88810621	1379840
Affx-88810522	1513547
Affx-88810345	1769000
Affx-88810339	1769954
Affx-88810258	1908124
Affx-88810243	1940895
Affx-88810089	2197284
Affx-88810064	2226850
Affx-88810051	2235033
Affx-88809994	2315235
Affx-88809874	2.45802e+06
Affx-88809846	2.50634e+06
Affx-88812184	2.63856e+06
Affx-88812162	2.67912e+06
Affx-88812157	2.68404e+06
Affx-88812141	2.69246e+06
Affx-88812127	2.70795e+06
Affx-88869549	2.87454e+06
Affx-88869615	3.00327e+06
Affx-88811774	3.61477e+06
Affx-88812251	3.87483e+06
Affx-88812337	3.99282e+06
Affx-88812399	4.08599e+06
Affx-88812414	4.10749e+06
Affx-88812483	4.19443e+06
Affx-88812507	4.21596e+06
Affx-88812536	4.24782e+06
Affx-88812543	4.25519e+06
Affx-88812645	4.43288e+06
Affx-88812649	4.43545e+06
Affx-88812652	4.4363e+06
Affx-88812685	4.49608e+06
Affx-88812782	4.67632e+06
Affx-88812869	4.83589e+06
Affx-88812870	4.83639e+06
Affx-88812954	4.96616e+06
Affx-88812959	4.96972e+06
Affx-88812977	4.98243e+06
Affx-88813003	4.99443e+06
Affx-88813025	5.01422e+06
Affx-88813047	5.02581e+06
Affx-88813073	5.05585e+06
Affx-88813112	5.09346e+06
Affx-88813159	5.21909e+06
Affx-88903346	5.4785e+06
Affx-88813330	5.48683e+06
Affx-88813340	5.49623e+06
Affx-88813357	5.51936e+06
Affx-88813402	5.56617e+06
Affx-88813407	5.57146e+06
Affx-88813523	5.75983e+06
Affx-88813563	5.82123e+06
Affx-88813607	5.87305e+06
Affx-88813625	5.90395e+06
Affx-88813637	5.91152e+06
Affx-88813647	5.9155e+06
Affx-88813649	5.91591e+06
Affx-88813690	5.95897e+06
Affx-88813701	5.96954e+06
Affx-88813717	5.9816e+06
Affx-88813730	6.0022e+06
Affx-88813732	6.00303e+06
Affx-88813733	6.0041e+06
Affx-88902866	6.07796e+06
Affx-88813778	6.08284e+06
Affx-88813789	6.09283e+06
Affx-88813791	6.09375e+06
Affx-88813817	6.12837e+06
Affx-88813821	6.1333e+06
Affx-88813827	6.13452e+06
Affx-88813839	6.15488e+06
Affx-88813843	6.15807e+06
Affx-88813848	6.1608e+06
Affx-88813850	6.16151e+06
Affx-88813854	6.16809e+06
Affx-88813864	6.17585e+06
Affx-88813887	6.22861e+06
Affx-88813891	6.23642e+06
Affx-88813898	6.25726e+06
Affx-88813909	6.26892e+06
Affx-88813919	6.28628e+06
Affx-88813922	6.28696e+06
Affx-88813942	6.34321e+06
Affx-88813943	6.34365e+06
Affx-88813945	6.34482e+06
Affx-88813976	6.35634e+06
Affx-88813980	6.3575e+06
Affx-88903243	6.36049e+06
Affx-88813992	6.36504e+06
Affx-88814000	6.38801e+06
Affx-88814057	6.4747e+06
Affx-88814096	6.50855e+06
Affx-88814097	6.50905e+06
Affx-88814099	6.51076e+06
Affx-88814104	6.51987e+06
Affx-88814143	6.60556e+06
Affx-88814210	6.68465e+06
Affx-88814283	6.79267e+06
Affx-88814307	6.83003e+06
Affx-88814331	6.8616e+06
Affx-88814332	6.86278e+06
Affx-88814347	6.8731e+06
Affx-88814365	6.89975e+06
Affx-88814373	6.91815e+06
Affx-88814416	6.99418e+06
Affx-88814432	6.99868e+06
Affx-88814476	7.07031e+06
Affx-88814497	7.08006e+06
Affx-88814499	7.08357e+06
Affx-88814516	7.11968e+06
Affx-88814517	7.12184e+06
Affx-88814528	7.12977e+06
Affx-88814600	7.23505e+06
Affx-88814613	7.24942e+06
Affx-88889732	8.01017e+06
Affx-88889727	8.01825e+06
Affx-88889721	8.03265e+06
Affx-88889720	8.03418e+06
Affx-88889694	8.08995e+06
Affx-88889599	8.31511e+06
Affx-88889497	8.46697e+06
Affx-88889495	8.46877e+06
Affx-88889490	8.47745e+06
Affx-88889481	8.50389e+06
Affx-88889465	8.52316e+06
Affx-88889433	8.62188e+06
Affx-88889432	8.62231e+06
Affx-88889430	8.62276e+06
Affx-88889429	8.62291e+06
Affx-88889420	8.62579e+06
Affx-88889408	8.63164e+06
Affx-88889404	8.63347e+06
Affx-88889400	8.63439e+06
Affx-88889393	8.6381e+06
Affx-88889346	8.6982e+06
Affx-88889302	8.78073e+06
Affx-88889292	8.81435e+06
Affx-88889241	8.92908e+06
Affx-88889145	9.14703e+06
Affx-88889106	9.19282e+06
Affx-88889084	9.22335e+06
Affx-88816877	9.49827e+06
Affx-88816957	9.64194e+06
Affx-88816971	9.66757e+06
Affx-88817016	9.73473e+06
Affx-88817050	9.80024e+06
Affx-88817062	9.81813e+06
Affx-88817084	9.90216e+06
Affx-88817100	9.97067e+06
Affx-88817122	1.00252e+07
Affx-88817152	1.00668e+07
Affx-88817161	1.00795e+07
Affx-88817233	1.03257e+07
Affx-88817253	1.03702e+07
Affx-88817261	1.03993e+07
Affx-88817281	1.04491e+07
Affx-88817288	1.04802e+07
Affx-88817311	1.05004e+07
Affx-88817326	1.05285e+07
Affx-88817368	1.06626e+07
Affx-88865833	1.07131e+07
Affx-88865831	1.07174e+07
Affx-88817837	1.13592e+07
Affx-88817838	1.13598e+07
Affx-88817461	1.16905e+07
Affx-88817463	1.16955e+07
Affx-88817467	1.17018e+07
Affx-88818139	1.1995e+07
Affx-88818242	1.21672e+07
Affx-88818268	1.22433e+07
Affx-88818322	1.23708e+07
Affx-88818352	1.24586e+07
Affx-88818353	1.24594e+07
Affx-88818381	1.24888e+07
Affx-88818404	1.25917e+07
Affx-88818420	1.26149e+07
Affx-88818460	1.27101e+07
Affx-88818465	1.27172e+07
Affx-88818514	1.28501e+07
Affx-88818532	1.28669e+07
Affx-88818533	1.28672e+07
Affx-88818534	1.28673e+07
Affx-88816751	1.31701e+07
Affx-88816696	1.32332e+07
Affx-88816685	1.32767e+07
Affx-88816673	1.33144e+07
Affx-88816536	1.36842e+07
Affx-88816518	1.37293e+07
Affx-88817607	1.4423e+07
Affx-88817609	1.44393e+07
Affx-88817650	1.45469e+07
Affx-88817763	1.46945e+07
Affx-88891536	1.48909e+07
Affx-88891540	1.48925e+07
Affx-88815941	1.53006e+07
Affx-88815986	1.53842e+07
Affx-88816001	1.53938e+07
Affx-88816025	1.54571e+07
Affx-88816147	1.57003e+07
Affx-88902650	1.5842e+07
Affx-88817954	1.59115e+07
Affx-88818024	1.60681e+07
Affx-88818084	1.62842e+07
Affx-88815187	1.66866e+07
Affx-88819189	1.7808e+07
Affx-88815833	1.79435e+07
Affx-88815677	1.82123e+07
Affx-88815663	1.82497e+07
Affx-88815648	1.83139e+07
Affx-88815037	1.87822e+07
Affx-88814973	1.89227e+07
Affx-88814962	1.89583e+07
Affx-88809748	1.99051e+07
Affx-88840452	2.02497e+07
Affx-88814772	2.09259e+07
Affx-88814860	2.11372e+07
Affx-88814876	2.11643e+07
Affx-88814893	2.11973e+07
Affx-88880596	2.17407e+07
Affx-88880615	2.1951e+07
Affx-88880620	2.19771e+07
Affx-88815465	2.22702e+07
Affx-88815482	2.23214e+07
Affx-88815494	2.23313e+07
Affx-88815356	2.34876e+07
group 1D
Affx-88809601	164359
Affx-88809596	168997
Affx-88809588	185249
Affx-88809488	292795
Affx-88809365	414460
Affx-88809351	427268
Affx-88809321	451076
Affx-88809314	468721
Affx-88809251	546872
Affx-88809239	575647
Affx-88810992	733025
Affx-88810964	776534
Affx-88810962	777022
Affx-88810955	781860
Affx-88810947	784733
Affx-88810939	793259
Affx-88810929	808920
Affx-88810856	920112
Affx-88810822	958658
Affx-88810821	958806
Affx-88810801	986153
Affx-88810701	1171545
Affx-88810696	1178908
Affx-88810684	1190964
Affx-88810617	1382691
Affx-88810605	1391016
Affx-88810589	1401890
Affx-88810588	1402488
Affx-88810583	1404428
Affx-88810575	1414763
Affx-88810561	1441088
Affx-88810559	1453008
Affx-88810551	1455753
Affx-88810546	1464248
Affx-88810481	1575735
Affx-88810467	1587962
Affx-88810385	1698614
Affx-88810340	1769835
Affx-88810316	1798708
Affx-88810284	1841962
Affx-88810186	2032090
Affx-88810152	2101329
Affx-88810101	2188276
Affx-88810026	2282230
Affx-88810000	2309764
Affx-88809971	2336793
Affx-88809964	2346249
Affx-88809896	2.42449e+06
Affx-88809858	2.49574e+06
Affx-88809851	2.49763e+06
Affx-88812158	2.68297e+06
Affx-88812116	2.72287e+06
Affx-88869543	2.87073e+06
Affx-88869574	2.95637e+06
Affx-88811447	3.17602e+06
Affx-88811465	3.19857e+06
Affx-88811477	3.21255e+06
Affx-88811610	3.42916e+06
Affx-88811691	3.51757e+06
Affx-88812884	4.86384e+06
Affx-88812906	4.91846e+06
Affx-88812922	4.93574e+06
Affx-88813037	5.0206e+06
Affx-88813118	5.09813e+06
Affx-88813177	5.24216e+06
Affx-88813225	5.33636e+06
Affx-88813293	5.43606e+06
Affx-88813422	5.60794e+06
Affx-88813532	5.77134e+06
Affx-88813800	6.10054e+06
Affx-88814468	7.05447e+06
Affx-88902554	7.07759e+06
Affx-88814541	7.14162e+06
Affx-88889700	8.08733e+06
Affx-88816910	9.55951e+06
Affx-88816985	9.69654e+06
Affx-88817800	1.13011e+07
Affx-88817824	1.13334e+07
Affx-88817488	1.18114e+07
Affx-88817490	1.18124e+07
Affx-88818213	1.21306e+07
Affx-88818287	1.22784e+07
Affx-88818296	1.22882e+07
Affx-88818399	1.25864e+07
Affx-88818432	1.26237e+07
Affx-88818442	1.26515e+07
Affx-88818568	1.29646e+07
Affx-88818569	1.29646e+07
Affx-88816784	1.3095e+07
Affx-88816783	1.30951e+07
Affx-88816748	1.31907e+07
Affx-88816740	1.32031e+07
Affx-88816738	1.32033e+07
Affx-88816721	1.32065e+07
Affx-88816707	1.32171e+07
Affx-88816699	1.32245e+07
Affx-88816684	1.32811e+07
Affx-88816606	1.34509e+07
Affx-88816573	1.35803e+07
Affx-88816524	1.37224e+07
Affx-88816523	1.37228e+07
Affx-88816494	1.37994e+07
Affx-88817511	1.38779e+07
Affx-88817392	1.4125e+07
Affx-88817398	1.41261e+07
Affx-88817410	1.41466e+07
Affx-88817562	1.42996e+07
Affx-88817649	1.45468e+07
Affx-88817725	1.46626e+07
Affx-88891525	1.48786e+07
Affx-88815953	1.53152e+07
Affx-88815966	1.53505e+07
Affx-88815977	1.53793e+07
Affx-88816003	1.53964e+07
Affx-88816006	1.54027e+07
Affx-88816124	1.56784e+07
Affx-88816148	1.57007e+07
Affx-88816159	1.57081e+07
Affx-88817964	1.59239e+07
Affx-88817969	1.5929e+07
Affx-88817998	1.6014e+07
Affx-88818016	1.60522e+07
Affx-88815311	1.6387e+07
Affx-88815258	1.64932e+07
Affx-88815226	1.66042e+07
Affx-88885953	1.7379e+07
Affx-88885991	1.74514e+07
Affx-88885995	1.74705e+07
Affx-88819088	1.75923e+07
Affx-88815854	1.79165e+07
Affx-88815805	1.79672e+07
Affx-88815752	1.8077e+07
Affx-88815736	1.81065e+07
Affx-88815722	1.8139e+07
Affx-88815720	1.81393e+07
Affx-88815718	1.81395e+07
Affx-88815635	1.83515e+07
Affx-88903428	1.83574e+07
Affx-88815621	1.8399e+07
Affx-88815583	1.84982e+07
Affx-88815026	1.87993e+07
Affx-88814946	1.89772e+07
Affx-88809786	1.96818e+07
Affx-88809764	1.97986e+07
Affx-88809763	1.97988e+07
Affx-88840403	2.01641e+07
Affx-88840410	2.01758e+07
Affx-88840431	2.02216e+07
Affx-88840432	2.02217e+07
Affx-88840439	2.02238e+07
Affx-88814692	2.07439e+07
Affx-88814743	2.08621e+07
Affx-88814771	2.09255e+07
Affx-88814901	2.12061e+07
Affx-88880577	2.16018e+07
Affx-88880583	2.16166e+07
Affx-88880637	2.19959e+07
Affx-88815480	2.23213e+07
Affx-88815511	2.23761e+07
Affx-88815556	2.25737e+07
Affx-88819206	2.26998e+07
Affx-88819240	2.29493e+07
Affx-88819336	2.32711e+07
Affx-88819341	2.32985e+07
Affx-88815354	2.34868e+07
Affx-88815357	2.34887e+07
group 2A
Affx-88822548	134184
Affx-88822555	144103
Affx-88822556	144352
Affx-88822587	193031
Affx-88902526	617651
Affx-88822773	692475
Affx-88822763	759556
Affx-88822753	786656
Affx-88822747	796688
Affx-88822640	1.12002e+06
Affx-88891125	1.28314e+06
Affx-88891131	1.29587e+06
Affx-88891164	1.43843e+06
Affx-88891167	1.43881e+06
Affx-88904204	1.64527e+06
Affx-88822923	2.51238e+06
Affx-88822942	2.54772e+06
Affx-88822951	2.55896e+06
Affx-88841129	3.37584e+06
Affx-88841136	3.38949e+06
Affx-88841138	3.39455e+06
Affx-88841173	3.45273e+06
Affx-88841178	3.45569e+06
Affx-88841215	3.56287e+06
Affx-88841230	3.60167e+06
Affx-88841232	3.60222e+06
Affx-88841239	3.6084e+06
Affx-88841240	3.60862e+06
Affx-88841245	3.61458e+06
Affx-88841327	3.72169e+06
Affx-88841328	3.72464e+06
Affx-88841357	3.82022e+06
Affx-88841374	3.83415e+06
Affx-88841411	3.96892e+06
Affx-88841430	4.02169e+06
Affx-88841433	4.02271e+06
Affx-88820581	4.1201e+06
Affx-88820622	4.31071e+06
Affx-88820623	4.31098e+06
Affx-88820631	4.32987e+06
Affx-88820633	4.34267e+06
Affx-88820668	4.40824e+06
Affx-88821019	4.6131e+06
Affx-88821136	5.05087e+06
Affx-88860634	5.40507e+06
Affx-88860646	5.40972e+06
Affx-88860666	5.47918e+06
Affx-88821155	5.4987e+06
Affx-88821158	5.50079e+06
Affx-88903158	5.55926e+06
Affx-88821197	5.56907e+06
Affx-88821198	5.56966e+06
Affx-88821202	5.57334e+06
Affx-88821222	5.60001e+06
Affx-88821244	5.66349e+06
Affx-88821252	5.68165e+06
Affx-88821253	5.68187e+06
Affx-88821257	5.69465e+06
Affx-88821279	5.75363e+06
Affx-88821296	5.79702e+06
Affx-88821312	5.82693e+06
Affx-88821327	5.85299e+06
Affx-88821350	5.91103e+06
Affx-88821358	5.96257e+06
Affx-88821439	6.18643e+06
Affx-88821466	6.24289e+06
Affx-88821491	6.25993e+06
Affx-88821513	6.28925e+06
Affx-88903606	6.31053e+06
Affx-88823003	6.56404e+06
Affx-88823061	6.76383e+06
Affx-88823085	6.81117e+06
Affx-88823092	6.82748e+06
Affx-88822079	7.10385e+06
Affx-88822141	7.21466e+06
Affx-88822210	7.33877e+06
Affx-88822247	7.43647e+06
Affx-88822249	7.43867e+06
Affx-88822263	7.4941e+06
Affx-88822272	7.53032e+06
Affx-88822273	7.54424e+06
Affx-88822283	7.56888e+06
Affx-88822313	7.62723e+06
Affx-88822346	7.69763e+06
Affx-88822360	7.72143e+06
Affx-88822373	7.73653e+06
Affx-88822375	7.73756e+06
Affx-88822406	7.79599e+06
Affx-88822415	7.80658e+06
Affx-88822428	7.83532e+06
Affx-88822430	7.83564e+06
Affx-88822459	7.90594e+06
Affx-88822487	7.96188e+06
Affx-88822492	7.96274e+06
Affx-88822498	7.97271e+06
Affx-88819369	9.23864e+06
Affx-88819375	9.24273e+06
Affx-88819417	9.37146e+06
Affx-88819419	9.3733e+06
Affx-88819428	9.38578e+06
Affx-88819491	9.49292e+06
Affx-88819512	9.52873e+06
Affx-88819524	9.58072e+06
Affx-88819529	9.58167e+06
Affx-88819536	9.59471e+06
Affx-88819547	9.60275e+06
Affx-88819560	9.62982e+06
Affx-88819563	9.63828e+06
Affx-88819571	9.6478e+06
Affx-88819586	9.66894e+06
Affx-88819597	9.69626e+06
Affx-88819601	9.69889e+06
Affx-88819616	9.74105e+06
Affx-88819618	9.74781e+06
Affx-88819639	9.87788e+06
Affx-88819647	9.90201e+06
Affx-88819650	9.91004e+06
Affx-88819659	9.94473e+06
Affx-88819664	9.94743e+06
Affx-88819715	1.00334e+07
Affx-88819729	1.00784e+07
Affx-88819740	1.01051e+07
Affx-88819757	1.01252e+07
Affx-88819771	1.01309e+07
Affx-88819787	1.01746e+07
Affx-88819833	1.02891e+07
Affx-88819838	1.02968e+07
Affx-88819842	1.03131e+07
Affx-88819843	1.03143e+07
Affx-88819850	1.03261e+07
Affx-88819860	1.0348e+07
Affx-88819864	1.03494e+07
Affx-88904213	1.03957e+07
Affx-88819911	1.04417e+07
Affx-88819924	1.04641e+07
Affx-88819961	1.05428e+07
Affx-88819981	1.05805e+07
Affx-88819993	1.06117e+07
Affx-88819996	1.06202e+07
Affx-88820006	1.06409e+07
Affx-88820007	1.06449e+07
Affx-88820020	1.06783e+07
Affx-88820044	1.07203e+07
Affx-88820132	1.08827e+07
Affx-88820135	1.091e+07
Affx-88820188	1.09759e+07
Affx-88820195	1.09815e+07
Affx-88820258	1.10909e+07
Affx-88820334	1.11602e+07
Affx-88820368	1.12531e+07
Affx-88820395	1.13658e+07
Affx-88820417	1.1391e+07
Affx-88821540	11930017
Affx-88821558	12001640
Affx-88821559	12001685
Affx-88821597	12082467
Affx-88821607	12088966
Affx-88821623	12122584
Affx-88821653	12194081
Affx-88821672	12239351
Affx-88821673	12239382
Affx-88821687	12246473
Affx-88821694	12249323
Affx-88821771	12428369
Affx-88821785	12474153
Affx-88821822	12525402
Affx-88821881	12684716
Affx-88821902	12745368
Affx-88821909	12769173
Affx-88821912	12779443
Affx-88821915	12780201
Affx-88821920	12792329
Affx-88821924	12795546
Affx-88821967	12830495
Affx-88821981	12865710
Affx-88821996	12900002
Affx-88822037	12960993
Affx-88822038	12961045
Affx-88822046	12963618
Affx-88822054	12967851
Affx-88822058	12970823
Affx-88820678	13035430
Affx-88820687	13044604
Affx-88820690	13056605
Affx-88820706	13091934
Affx-88820707	13092134
Affx-88820756	13237764
Affx-88820767	13272320
Affx-88820771	13279387
Affx-88820786	13293150
Affx-88820799	13306966
Affx-88820822	13324403
Affx-88820830	13348834
Affx-88820872	13413001
Affx-88820876	13428529
Affx-88820882	13439322
Affx-88820883	13441044
Affx-88820885	13445473
Affx-88820931	13478834
Affx-88820948	13490404
Affx-88820949	13494100
Affx-88820956	13510727
Affx-88820963	13531846
Affx-88820964	13536691
Affx-88823190	13592457
Affx-88823192	13592625
Affx-88823197	13594986
Affx-88823238	13648429
Affx-88823245	13665465
Affx-88823246	13666280
Affx-88823260	13674963
Affx-88823310	13836882
Affx-88823406	14086486
Affx-88823438	14140976
Affx-88823442	14156670
Affx-88823447	14158065
Affx-88823455	14174311
Affx-88823471	14222262
Affx-88823478	14246922
Affx-88823479	14247102
Affx-88823528	14290240
Affx-88823548	14346303
Affx-88823558	14354993
Affx-88823564	14359370
Affx-88823568	14364474
Affx-88823699	14573436
Affx-88823730	14641524
Affx-88823734	14645018
Affx-88823754	14680755
Affx-88823758	14688728
Affx-88823783	14748121
Affx-88823805	14827408
Affx-88823820	14838832
Affx-88823821	14838945
Affx-88823837	14893559
Affx-88823841	14899117
Affx-88823848	14906439
Affx-88823877	14976458
Affx-88823911	15052860
Affx-88823964	15209405
Affx-88823971	15245532
Affx-88824072	15540756
Affx-88824077	15544767
Affx-88824084	15559064
Affx-88824090	15570402
Affx-88824097	15582364
Affx-88824099	15583086
Affx-88824138	15661646
Affx-88824166	15691601
Affx-88824183	15721760
Affx-88824188	15723754
Affx-88824203	15735708
Affx-88824210	15752258
Affx-88824211	15752415
Affx-88824217	15758980
Affx-88824223	15762599
Affx-88824241	15827651
Affx-88824257	15918270
Affx-88824266	15946931
Affx-88824280	15960594
Affx-88824303	16019313
Affx-88824358	16168951
Affx-88825382	1.6327e+07
Affx-88825352	1.63953e+07
Affx-88825341	1.64049e+07
Affx-88825337	1.64055e+07
Affx-88825297	1.64937e+07
Affx-88825291	1.65095e+07
Affx-88825280	1.65376e+07
Affx-88825279	1.65385e+07
Affx-88825274	1.65503e+07
Affx-88825267	1.65639e+07
Affx-88825264	1.65645e+07
Affx-88825243	1.65897e+07
Affx-88825209	1.66351e+07
Affx-88825126	1.6761e+07
Affx-88825112	1.68241e+07
Affx-88825104	1.68312e+07
Affx-88825076	1.68698e+07
Affx-88825057	1.69249e+07
Affx-88825039	1.69431e+07
Affx-88825034	1.69509e+07
Affx-88825024	1.69565e+07
Affx-88825003	1.69975e+07
Affx-88824993	1.70043e+07
Affx-88824954	1.70463e+07
Affx-88824902	1.71205e+07
Affx-88824827	1.72768e+07
Affx-88824807	1.72883e+07
Affx-88824801	1.72914e+07
Affx-88824795	1.7321e+07
Affx-88824785	1.73456e+07
Affx-88824766	1.73677e+07
Affx-88824742	1.74027e+07
Affx-88824725	1.74434e+07
Affx-88824704	1.74557e+07
Affx-88824680	1.75108e+07
Affx-88824651	1.7575e+07
Affx-88824642	1.75915e+07
Affx-88824635	1.7607e+07
Affx-88824631	1.76093e+07
Affx-88824621	1.76161e+07
Affx-88824603	1.76516e+07
Affx-88824601	1.76524e+07
Affx-88824597	1.7667e+07
Affx-88824593	1.76781e+07
Affx-88824587	1.77168e+07
Affx-88824564	1.77569e+07
Affx-88824552	1.77667e+07
Affx-88824502	1.78941e+07
Affx-88824496	1.7906e+07
Affx-88824491	1.79119e+07
Affx-88824488	1.79495e+07
Affx-88824485	1.79516e+07
Affx-88824484	1.7953e+07
Affx-88824474	1.798e+07
Affx-88824464	1.8041e+07
Affx-88824461	1.80414e+07
Affx-88824459	1.80417e+07
Affx-88824427	1.81218e+07
Affx-88824426	1.81241e+07
Affx-88825671	18230720
Affx-88825667	18234096
Affx-88825630	18328599
Affx-88825612	18354898
Affx-88825608	18355939
Affx-88825606	18356056
Affx-88825579	18380142
Affx-88825567	18435637
Affx-88825563	18437720
Affx-88825557	18441406
Affx-88825552	18442520
Affx-88825493	18526536
Affx-88825475	18561369
Affx-88825417	18678091
Affx-88825685	18870394
Affx-88825690	18899576
Affx-88825718	18977458
Affx-88825728	18979557
Affx-88825737	18991481
Affx-88825754	19045494
Affx-88825761	19056607
Affx-88825763	19058212
Affx-88825764	19059490
Affx-88825778	19094135
Affx-88825779	19094164
Affx-88825789	19109845
Affx-88825791	19110263
Affx-88825793	19112912
Affx-88825811	19162412
Affx-88825851	19246461
Affx-88825852	19246500
Affx-88825857	19258853
Affx-88825899	19369373
Affx-88825912	19393945
Affx-88825932	19403969
Affx-88825944	19432879
Affx-88825951	19441804
Affx-88825960	19467937
Affx-88825981	19491279
Affx-88825986	19493520
Affx-88826008	19548329
Affx-88826011	19550108
Affx-88826014	19551857
Affx-88826015	19554117
Affx-88826023	19599079
Affx-88826042	19612786
Affx-88826089	19688177
Affx-88826097	19699248
Affx-88826155	19763074
Affx-88826196	20197877
Affx-88826201	20199598
Affx-88826273	20313110
Affx-88826276	20314997
Affx-88826282	20317624
Affx-88826309	20380288
Affx-88826317	20421120
Affx-88826327	20431764
Affx-88903298	20511789
Affx-88826383	20552248
Affx-88826388	20559793
Affx-88826434	20617609
Affx-88826490	20713939
Affx-88826514	20756479
Affx-88826515	20757460
Affx-88826538	20812877
Affx-88826564	20862980
Affx-88826573	20881037
Affx-88826590	20914517
Affx-88826591	20917566
Affx-88826621	20965941
Affx-88826682	21044826
Affx-88826720	21119652
Affx-88826770	21175701
Affx-88826774	21182025
Affx-88826791	21195632
Affx-88826792	21196112
Affx-88826814	21221730
Affx-88826820	21227657
Affx-88826839	21306102
Affx-88826890	21339187
Affx-88902593	21352280
Affx-88826924	21397008
Affx-88826926	21398609
Affx-88826938	21421387
Affx-88826944	21427847
Affx-88826964	21471215
Affx-88826970	21478390
Affx-88826986	21494713
Affx-88827053	21549267
Affx-88827079	21569527
Affx-88827089	21580915
Affx-88827140	21663993
Affx-88827154	21673581
Affx-88827161	21681976
Affx-88827200	21798735
Affx-88827213	21827702
Affx-88827232	21851380
Affx-88827236	21857567
Affx-88820447	22844534
Affx-88820530	22954417
Affx-88820547	22987503
Affx-88820553	22995468
Affx-88820559	23004599
Affx-88879266	23062900
Affx-88879279	23185177
Affx-88879285	23195712
Affx-88879340	23263547
Affx-88879344	23265699
Affx-88879354	23275675
Affx-88879379	23301645
Affx-88879390	23332152
Affx-88879467	23434260
Affx-88879477	23465655
Affx-88879488	23498724
Affx-88879523	23560793
Affx-88879532	23569232
Affx-88879536	23571728
Affx-88879547	23574628
Affx-88879553	23582796
Affx-88879568	23623962
Affx-88879593	23663480
Affx-88879609	23684313
Affx-88827926	23782999
Affx-88827904	23823317
Affx-88827848	23923787
Affx-88827819	23962434
Affx-88827728	24119394
Affx-88827721	24138154
Affx-88827702	24168198
Affx-88827688	24181866
Affx-88827662	24215174
Affx-88827661	24215208
Affx-88827605	24292593
Affx-88827582	24311913
Affx-88827566	24337363
Affx-88827565	24338335
Affx-88827509	24419739
Affx-88827488	24448766
Affx-88827479	24457578
Affx-88827471	24459455
Affx-88827464	24463335
Affx-88827434	24488484
Affx-88827420	24510482
Affx-88827405	24536133
Affx-88827386	24551085
Affx-88827348	24626161
Affx-88827306	24689064
Affx-88827268	24763893
Affx-88902575	25048267
Affx-88829801	25079714
Affx-88829766	25152893
Affx-88829764	25153529
Affx-88829703	25253499
Affx-88829563	25468159
Affx-88829317	25838177
Affx-88829155	26045787
Affx-88829150	26049594
group 2B
Affx-88822586	190410
Affx-88822607	228210
Affx-88822884	346689
Affx-88822865	408596
Affx-88822804	642716
Affx-88822754	785630
Affx-88822693	921081
Affx-88891118	1.26308e+06
Affx-88891126	1.28542e+06
Affx-88891150	1.36999e+06
Affx-88891160	1.39007e+06
Affx-88891190	1.55023e+06
Affx-88822931	2.52922e+06
Affx-88822944	2.55027e+06
Affx-88822963	2.56919e+06
Affx-88820566	3.31701e+06
Affx-88841208	3.54491e+06
Affx-88841233	3.60412e+06
Affx-88841236	3.60518e+06
Affx-88841256	3.6381e+06
Affx-88820589	4.18025e+06
Affx-88820672	4.41222e+06
Affx-88821070	4.77221e+06
Affx-88821126	5.02237e+06
Affx-88821142	5.0523e+06
Affx-88860661	5.44096e+06
Affx-88821153	5.49705e+06
Affx-88821154	5.49794e+06
Affx-88821271	5.74655e+06
Affx-88821398	6.06855e+06
Affx-88821427	6.16609e+06
Affx-88821430	6.17008e+06
Affx-88821517	6.30969e+06
Affx-88822994	6.51706e+06
Affx-88823000	6.56249e+06
Affx-88823019	6.63026e+06
Affx-88823075	6.78929e+06
Affx-88823094	6.82809e+06
Affx-88822114	7.18344e+06
Affx-88822184	7.27737e+06
Affx-88822239	7.3969e+06
Affx-88822245	7.43586e+06
Affx-88822257	7.46501e+06
Affx-88822318	7.63404e+06
Affx-88822362	7.72216e+06
Affx-88822366	7.73312e+06
Affx-88822378	7.74023e+06
Affx-88822386	7.75587e+06
Affx-88822387	7.75591e+06
Affx-88822484	7.95536e+06
Affx-88822502	7.97656e+06
Affx-88819499	9.50483e+06
Affx-88819522	9.5804e+06
Affx-88819523	9.58053e+06
Affx-88819528	9.58111e+06
Affx-88819636	9.87292e+06
Affx-88819654	9.91203e+06
Affx-88819763	1.01261e+07
Affx-88820063	1.07812e+07
Affx-88820076	1.0813e+07
Affx-88820299	1.1117e+07
Affx-88820302	1.112e+07
Affx-88820383	1.13264e+07
Affx-88820411	1.13878e+07
Affx-88820439	1.14247e+07
Affx-88821538	11911707
Affx-88821571	12024751
Affx-88821625	12125702
Affx-88821711	12310891
Affx-88821731	12360831
Affx-88821744	12376167
Affx-88821772	12429124
Affx-88821824	12526372
Affx-88820736	13177710
Affx-88820759	13251279
Affx-88820763	13253724
Affx-88820780	13287530
Affx-88820782	13287965
Affx-88820808	13311411
Affx-88820809	13311442
Affx-88820887	13446779
Affx-88820888	13447035
Affx-88823193	13593692
Affx-88823196	13594601
Affx-88823232	13640920
Affx-88823240	13657250
Affx-88823369	13999753
Affx-88823437	14138777
Affx-88823464	14200924
Affx-88823484	14255156
Affx-88823506	14271275
Affx-88823543	14315872
Affx-88823598	14416832
Affx-88823626	14501100
Affx-88823890	14985404
Affx-88823914	15065095
Affx-88823917	15065703
Affx-88823973	15246270
Affx-88824041	15485879
Affx-88824081	15552128
Affx-88824258	15919527
Affx-88824284	15962250
Affx-88825379	1.63303e+07
Affx-88825349	1.6402e+07
Affx-88825210	1.66351e+07
Affx-88824825	1.72771e+07
Affx-88824809	1.72872e+07
Affx-88902759	1.73499e+07
Affx-88824759	1.73884e+07
Affx-88824756	1.73893e+07
Affx-88824737	1.74062e+07
Affx-88824731	1.74099e+07
Affx-88824711	1.7454e+07
Affx-88824654	1.75734e+07
Affx-88824629	1.76118e+07
Affx-88824574	1.77437e+07
Affx-88824520	1.78541e+07
Affx-88824433	1.81151e+07
Affx-88825425	18671121
Affx-88825743	19010744
Affx-88825827	19207010
Affx-88825966	19477006
Affx-88825967	19477152
Affx-88825984	19491982
Affx-88826001	19522889
Affx-88826088	19688110
Affx-88826096	19696081
Affx-88826113	19713396
Affx-88826223	20240815
Affx-88826224	20241601
Affx-88826227	20242245
Affx-88826235	20257324
Affx-88826244	20269431
Affx-88826255	20290174
Affx-88826264	20293094
Affx-88826301	20365191
Affx-88826320	20423185
Affx-88826323	20427731
Affx-88826330	20433404
Affx-88826332	20444829
Affx-88826340	20471288
Affx-88826378	20540967
Affx-88826499	20733332
Affx-88826500	20739570
Affx-88826504	20740416
Affx-88826520	20769339
Affx-88826539	20812925
Affx-88826574	20881381
Affx-88826585	20907330
Affx-88826595	20924523
Affx-88826681	21043076
Affx-88826692	21062641
Affx-88826727	21130916
Affx-88826733	21137512
Affx-88826752	21157245
Affx-88826764	21170709
Affx-88826771	21176491
Affx-88826772	21177511
Affx-88826801	21207258
Affx-88826803	21207928
Affx-88826805	21208086
Affx-88826876	21332580
Affx-88826882	21334574
Affx-88826885	21336566
Affx-88826920	21392375
Affx-88902813	21407350
Affx-88826963	21470504
Affx-88826974	21479419
Affx-88826981	21490061
Affx-88826990	21499852
Affx-88826994	21501241
Affx-88827022	21529041
Affx-88827024	21530084
Affx-88827037	21536407
Affx-88827043	21539719
Affx-88827054	21549335
Affx-88827072	21560709
Affx-88827128	21653312
Affx-88827132	21654779
Affx-88827136	21658036
Affx-88827170	21691770
Affx-88827215	21828941
Affx-88904015	21830719
Affx-88827229	21847094
Affx-88827243	21867957
Affx-88820488	22901857
Affx-88820537	22962591
Affx-88820538	22962741
Affx-88879255	23053257
Affx-88879263	23059458
Affx-88879322	23239404
Affx-88879409	23358374
Affx-88879414	23362666
Affx-88879431	23390737
Affx-88879447	23414598
Affx-88879490	23508056
Affx-88879521	23559546
Affx-88827951	23728310
Affx-88827939	23766115
Affx-88902956	23795752
Affx-88827861	23911724
Affx-88827677	24200918
Affx-88827668	24205700
Affx-88827577	24320077
Affx-88827413	24533615
Affx-88829876	24932467
Affx-88829794	25101217
Affx-88903912	25226528
Affx-88829621	25424930
Affx-88829619	25425519
Affx-88829617	25428481
Affx-88829614	25432123
Affx-88829591	25447931
Affx-88829502	25578172
Affx-88829494	25582346
Affx-88829480	25591296
Affx-88829462	25601433
Affx-88829414	25670632
Affx-88829399	25691945
Affx-88829377	25715604
Affx-88829365	25740840
Affx-88829364	25740902
Affx-88829355	25750172
Affx-88829331	25782942
Affx-88904028	25784617
Affx-88829328	25787891
Affx-88829279	25919745
Affx-88829237	25966160
Affx-88829220	25974195
Affx-88829193	26009587
Affx-88829146	26051229
Affx-88829086	26101625
Affx-88829044	26145993
Affx-88829031	26190979
Affx-88829022	26195905
Affx-88829010	26201667
Affx-88828902	26358904
Affx-88828885	26373065
Affx-88828864	26397047
Affx-88828851	26406405
Affx-88828841	26412529
Affx-88828838	26416930
Affx-88828798	26465861
Affx-88828789	26469722
Affx-88828727	26574367
Affx-88828718	26585775
Affx-88828662	26668835
Affx-88828661	26668950
Affx-88828652	26674844
Affx-88828589	26782595
Affx-88828580	26790971
Affx-88828541	26864520
Affx-88828500	26922876
Affx-88828492	26930928
Affx-88828471	26963160
Affx-88828450	26989332
Affx-88828445	26997484
Affx-88828441	27001163
Affx-88828384	27088300
Affx-88828374	27099954
Affx-88828363	27112852
Affx-88828338	27147656
Affx-88828314	27184598
Affx-88828301	27206455
Affx-88828299	27213000
Affx-88828266	27271513
Affx-88828262	27272149
Affx-88828239	27310602
Affx-88828237	27311247
Affx-88828227	27318520
Affx-88828109	27498142
Affx-88828107	27500314
Affx-88828067	27548313
Affx-88827986	27669723
Affx-88830793	27708696
Affx-88830777	27730146
Affx-88830684	27857041
Affx-88830669	27876712
Affx-88830582	27996481
Affx-88830568	28015508
Affx-88830431	28201267
Affx-88830411	28226609
Affx-88830366	28273624
Affx-88830360	28280205
Affx-88830240	28489356
Affx-88830223	28517486
Affx-88830182	28576877
Affx-88830166	28591589
Affx-88830126	28650331
Affx-88830020	28775836
Affx-88830016	28776706
Affx-88829994	28788139
group 2C
Affx-88822533	97831.2
Affx-88822547	133839
Affx-88822569	174759
Affx-88822598	213841
Affx-88822907	305447
Affx-88822845	448998
Affx-88822827	596866
Affx-88822823	603840
Affx-88822765	757122
Affx-88822761	768112
Affx-88822745	798991
Affx-88822661	1.0056e+06
Affx-88822632	1.13262e+06
Affx-88822620	1.16964e+06
Affx-88822618	1.17154e+06
Affx-88891144	1.35958e+06
Affx-88891176	1.49529e+06
Affx-88891205	1.72631e+06
Affx-88822929	2.52652e+06
Affx-88822965	2.57065e+06
Affx-88820568	3.31868e+06
Affx-88841128	3.37571e+06
Affx-88841142	3.39672e+06
Affx-88841148	3.40514e+06
Affx-88841150	3.40539e+06
Affx-88841154	3.40864e+06
Affx-88841156	3.41024e+06
Affx-88841160	3.43148e+06
Affx-88841253	3.63514e+06
Affx-88841275	3.6792e+06
Affx-88841278	3.68023e+06
Affx-88841294	3.6978e+06
Affx-88902797	3.79018e+06
Affx-88841351	3.80134e+06
Affx-88841401	3.95218e+06
Affx-88841408	3.96753e+06
Affx-88841419	3.97697e+06
Affx-88841434	4.02325e+06
Affx-88841439	4.04865e+06
Affx-88821277	5.74957e+06
Affx-88821308	5.82255e+06
Affx-88821310	5.82283e+06
Affx-88821317	5.83669e+06
Affx-88821333	5.86078e+06
Affx-88821415	6.1352e+06
Affx-88821431	6.17437e+06
Affx-88821438	6.1852e+06
Affx-88821446	6.1924e+06
Affx-88821448	6.19572e+06
Affx-88821532	6.33231e+06
Affx-88821533	6.3331e+06
Affx-88820869	13411198
Affx-88823188	13591471
Affx-88825217	1.66271e+07
Affx-88825149	1.67418e+07
Affx-88825074	1.68956e+07
Affx-88825006	1.69636e+07
Affx-88824927	1.70679e+07
Affx-88824924	1.70715e+07
Affx-88824842	1.72591e+07
Affx-88824783	1.73462e+07
Affx-88824738	1.74054e+07
Affx-88824729	1.74198e+07
Affx-88824727	1.74256e+07
Affx-88824717	1.7448e+07
Affx-88824659	1.75708e+07
Affx-88824617	1.76433e+07
Affx-88824610	1.76484e+07
Affx-88824609	1.76494e+07
Affx-88824607	1.76497e+07
Affx-88824592	1.76816e+07
Affx-88824576	1.77361e+07
Affx-88824535	1.78178e+07
Affx-88824429	1.81212e+07
Affx-88825621	18349126
Affx-88825560	18440435
Affx-88825527	18476946
Affx-88825516	18499887
Affx-88825415	18678174
Affx-88904120	18931212
Affx-88825701	18953941
Affx-88825725	18978087
Affx-88825738	18997252
Affx-88825792	19112294
Affx-88825800	19127804
Affx-88825906	19385671
Affx-88825922	19400994
Affx-88825934	19410989
Affx-88902839	19412346
Affx-88825963	19476102
Affx-88825969	19478180
Affx-88825996	19515655
Affx-88826068	19666585
Affx-88826108	19707615
Affx-88826183	20185761
Affx-88826190	20189655
Affx-88826250	20275871
Affx-88826270	20304902
Affx-88826292	20342515
Affx-88826316	20416349
Affx-88826360	20500254
Affx-88826418	20601328
Affx-88826424	20606340
Affx-88826453	20635213
Affx-88826494	20724084
Affx-88826546	20834411
Affx-88826556	20855820
Affx-88826577	20887237
Affx-88826683	21046786
Affx-88826694	21064860
Affx-88826711	21085681
Affx-88826735	21137995
Affx-88826750	21152302
Affx-88826769	21174099
Affx-88826784	21191330
Affx-88826785	21191685
Affx-88826787	21192765
Affx-88826788	21192957
Affx-88826789	21193593
Affx-88826816	21222673
Affx-88826921	21394020
Affx-88826969	21478183
Affx-88826973	21479208
Affx-88827065	21555175
Affx-88827066	21555541
Affx-88827134	21656020
Affx-88827156	21676376
Affx-88820492	22908832
Affx-88820518	22935407
Affx-88820528	22947256
Affx-88820533	22956104
Affx-88820552	22995434
Affx-88820556	22998510
Affx-88879254	23053043
Affx-88879258	23054104
Affx-88879296	23214589
Affx-88879304	23217679
Affx-88879309	23218862
Affx-88879338	23263204
Affx-88879339	23263269
Affx-88879442	23404228
Affx-88879461	23427217
Affx-88879582	23647091
Affx-88827900	23827531
Affx-88827722	24137858
Affx-88827674	24203650
Affx-88827510	24417699
Affx-88827468	24460639
[truncated: 6,377 more rows]
